# Supplementary material for: Ethanol extract of Portulaca oleracea L. mitigates atherosclerosis through modulation of cholesterol efflux and uptake pathways
Source: Front Pharmacol. 2025 Mar 19;16:1550812. doi: 10.3389/fphar.2025.1550812 (PMC11961987; doi:10.3389/fphar.2025.1550812)
Supplement: Supplementary file 1 [file Table2.xlsx]

## Sheet: Supplementary Table 3-1
AS-related targets
A20
A2MR
AAT1
ABC1
ABCA1
ABCA12
ABCA13
ABCA3
ABCA4
ABCA7
ABCB1
ABCB11
ABCB4
ABCB6
ABCC1
ABCC2
ABCC4
ABCC6
ABCC8
ABCC9
ABCG1
ABCG2
ABCG4
ABCG5
ABCG8
ABHD5
ABI2
ABL1
ABO
ACACT2
ACAD9
ACADL
ACAN
ACAT
ACAT1
ACE
ACE2
ACKR3
ACP5
ACRDYS2
ACSL1
ACSL4
ACTA1
ACTA2
ACTC1
ACTG2
ACTN1
ACTN2
ACTN4
ACVRL1
ADA2
ADAM10
ADAM15
ADAM17
ADAM33
ADAM8
ADAMTS1
ADAMTS10
ADAMTS13
ADAMTS14
ADAMTS3
ADAMTS4
ADAMTS5
ADAMTS7
ADAMTS8
ADAMTSL1
ADAP2
ADAR
ADCAD2
ADCL1
ADD1
ADGRE2
ADGRE5
ADH1B
ADH1C
ADIPOQ
ADIPOR1
ADIPOR2
ADIPQTL1
ADM
ADORA2A
ADORA2B
ADPRH
ADRA1B
ADRA2A
ADRA2C
ADRB1
ADRB2
ADRB3
ADTRP
AEBP1
AGAP2-AS1
AGER
AGL
AGPAT1
AGPAT2
AGPAT4-IT1
AGT
AGTR1
AGTR1A
AGTR2
AGXT
AGXT2
AHCY
AHR
AHRR
AHSG
AHSP
AHUS1
AIF1
AIFBL1
AIM2
AIMP1
AKR1B1
AKR1B10
AKT1
AKT2
ALAS1
ALB
ALDH2
ALDH4A1
ALDH9A1
ALMS1
ALOX12
ALOX15
ALOX15B
ALOX5
ALOX5AP
ALPL
ALPP
ALSS
AMH
AML3
AMPD1
AMPD2
AMYLD2
AMYLD3
ANALBA
ANG
ANGPT1
ANGPT2
ANGPT5
ANGPTL2
ANGPTL3
ANGPTL4
ANGPTL6
ANGPTL7
ANGPTL8
ANKH
ANKRD1
ANKRD26
ANPEP
ANTXR1
ANXA1
ANXA5
AOC3
AOMS1
AOMS4
AOX1
AP1B1
AP3B1
AP4B1-AS1
APBB1IP
APCDD1
APCS
APEX1
APH1B
API2
APLN
APLNR
APM1
APMR1
APOA1
APOA1-AS
APOA2
APOA4
APOA5
APOB
APOBEC1
APOBR
APOC1
APOC2
APOC3
APOC4-APOC2
APOD
APOE
APOER2
APOF
APOGCDS
APOH
APOL1
APOM
APP
APPL1
AQP9
AR
ARAF
ARCL2E
ARF1
ARG1
ARG2
ARH
ARHGAP25
ARHGAP30
ARHGAP9
ARID5B
ARL4C
ARMD10
ARMD4
ARMS2
ARRB2
ASCL2
ASFGF2
ASGR1
ASM1
ASPHD1
ASS1
AT1
AT2R1
ATA
ATF2
ATF3
ATF4
ATF6
ATFB5
ATG16L2
ATG7
ATG9B
ATHS
ATM
ATP2A2
ATP5F1B
ATP6AP2
ATP8B1
ATR
ATRIP
ATRIP-TREX1
ATRX
AURKA
AVED
AVP
AXL
B2M
BAF
BAMBI
BANCR
BANF1
BANK1
BATF
BAX
BCL2
BCL3
BDKRB2
BDNF
BDNF-AS
BDPLT10
BDPLT5
BDPLT8
BECN1
BEX5
BGLAP
BGN
BHLHE40
BHMT
BHMT2
BID
BIN2
BLK
BLM
BLOC1S3
BLOC1S6
BLVRA
BMND1
BMP2
BMP4
BMP6
BMPR2
BPIFB4
BRAF
BRAP
BRCA1
BRCC3
BSCL2
BSF2
BSG
BTK
BTLA
BUD13
C11orf96
C15orf48
C16orf54
C16orf89
C1QA
C1QB
C1QC
C1QD1
C1QL3
C1QTNF1
C1QTNF12
C1QTNF5
C1QTNF9
C1R
C1S
C2
C3
C3orf70
C4A
C4B
C4BPA
C4orf48
C5
C5AR1
CA10
CA2
CACNA1C
CACNA1G-AS1
CACNA1H
CACNA2D1
CACNA2D3
CACNL1A1
CADM1
CALM1
CALM3
CALR
CAMLG
CAMP
CANT1
CAPG
CAPN10
CAPN5
CARD8
CARMN
CARP
CARTPT
CASC11
CASC2
CASP1
CASP3
CASP8
CASQ2
CASR
CAT
CAV1
CAV2
CAVIN1
CB2
CBFA1
CBLL1
CBS
CBX1
CBX3
CBX5
CCBE1
CCD
CCDC71L
CCDC92
CCHL1A1
CCL1
CCL11
CCL13
CCL15
CCL18
CCL19
CCL2
CCL21
CCL22
CCL23
CCL3
CCL3L3
CCL4
CCL5
CCM2
CCN2
CCN3
CCNA2
CCND1
CCR1
CCR2
CCR3
CCR5
CCR7
CCRL2
CCT7
CD14
CD163
CD163L1
CD209
CD248
CD274
CD28
CD300A
CD300LF
CD33
CD34
CD36
CD36L1
CD3D
CD4
CD40
CD40LG
CD44
CD46
CD47
CD52
CD53
CD55
CD59
CD5L
CD6
CD68
CD69
CD70
CD74
CD79A
CD80
CD83
CD84
CD86
CD9
CDAN1
CDC20B
CDC42
CDH13
CDH19
CDH5
CDK5
CDK9
CDKAL1
CDKN1A
CDKN1B
CDKN1C
CDKN2A
CDKN2B
CDKN2B-AS1
CDKN3
CDR1-AS
CEACAM5
CEBPA
CEBPE
CEL
CELA2A
CELSR1
CELSR2
CEMIP
CEP19
CERNA3
CERS5
CES1
CESD
CETP
CFAP91
CFH
CFHR1
CFHR3
CFL2
CFTR
CHD1
CHD4
CHDS2
CHDS5
CHDS6
CHDS7
CHDS8
CHEK2
CHGA
CHI3L1
CHIT1
CHKB-CPT1B
CHODL
CHRDL1
CHRNA7
CHST1
CHST2
CHST6
CHTD9
CHUK
CIAS1
CIDEC
CIITA
CILP
CIMT1
CISH
CKN1
CLA1
CLCD
CLCN1
CLDN14
CLEC12A
CLEC1A
CLEC4A
CLF
CLI
CLQTL1
CLTCL1
CLU
CMA1
CMD1A
CMD1CC
CMH20
CMKBR2
CMKLR1
CMT2F
CNN1
CNR1
CNR2
CNSHA7
CNTN1
CNTN4
COG2
COL15A1
COL18A1
COL1A1
COL1A2
COL3A1
COL4A1
COL4A2
COL5A1
COL5A2
COL8A1
COMM9
COMMD1
COMT
COPS2
COPS5
CORIN
CORO1A
CORO7
COTL1
COX5A
CP
CPB2
CPE
CPNE7
CPS1
CPVL
CR1
CR2
CREB1
CREB3
CREB3L3
CREG1
CRISPLD2
CRMA
CRP
CRTAC1
CRY1
CRYAB
CSA
CSF1
CSF1R
CSF2
CSF3
CSF3R
CSGALNACT1
CSIF
CSN1S1
CSRP3
CST3
CSTB
CTB-30L5.1
CTH
CTLA4
CTLA8
CTNNA1
CTNNB1
CTNS
CTRC
CTRCT42
CTSA
CTSB
CTSD
CTSK
CTSL
CTSS
CTX
CUBN
CUL9
CVID10
CVID12
CX37
CX3CL1
CX3CR1
CX5
CXADR
CXCL1
CXCL10
CXCL12
CXCL13
CXCL14
CXCL16
CXCL3
CXCL5
CXCL8
CXCL9
CXCR2
CXCR3
CXCR4
CXCR5
CXCR6
CYBA
CYBB
CYCS
CYP11B2
CYP19A1
CYP1A1
CYP1A2
CYP26B1
CYP27
CYP27A1
CYP27B1
CYP2B6
CYP2C19
CYP2C8
CYP2C9
CYP2D6
CYP2E1
CYP2J2
CYP39A1
CYP3A4
CYP3A5
CYP46A1
CYP4B1
CYP7A1
CYP7B1
CYP8B1
CYTH4
D11S813E
DACT3
DANCR
DAPP1
DCHS1
DCN
DDAH1
DDAH2
DDH3
DDIT3
DDR1
DDR2
DDX60L
DEFA1
DENND2D
DES
DFFB
DFNA34
DGAT1
DGAT2
DHRS9
DHX9
DICER1
DIO3
DIPLA1
DKK1
DKK3
DLL4
DMD
DMPK
DMRTA1
DNAH5
DNAH8
DNASE1
DNASE1L3
DNM1L
DNM2
DNM3OS
DNMT1
DNMT3A
DNMT3B
DOCK2
DOCK4
DOCK6
DOCK7
DOT1L
DPDE3
DPEP2
DPH3
DPP4
DSCR10
DSG2
DSP
DSPP
DTNBP1
DUO
DUSP1
DUSP26
DYNC2H1
DYNC2LI1
E2F1
EBF3
ECE1
ECE2
EDN1
EDN3
EDNRA
EDNRB
EFEMP1
EFNA2
EFNB1
EGF
EGFR
EGR1
EGR2
EIF1AD
EIF2AK3
EIF2S1
ELA2A
ELAM1
ELANE
ELAVL1
ELK1
ELMO2
ELN
EMD
EMD2
EMILIN2
EMSLR
END
ENDOPDI
ENG
ENOSF1
ENOX1
ENPP1
ENSG00000243797
ENTPD1
EOGT
EP300
EPAS1
EPHB2
EPHB4
EPHX2
EPO
EPOR
ERCC1
ERCC4
ERCC6
ERCC8
EREG
ERF
ERN1
ERP46
ESA
ESAM
ESM1
ESR
ESR1
ESR2
ESTRR
ETFA
ETS1
ETV6
EVA1A
EVI2B
EVR4
EXO1
EZH2
F10
F11
F11R
F12
F13A
F13A1
F13B
F2
F2R
F2RL1
F3
F5
F7
F8
F8VWF
F9
FAA1
FABP12
FABP2
FABP3
FABP4
FABP5
FADS1
FAM110A
FAM180B
FAM186A
FAM20A
FAM223A
FAM78A
FAM95C
FAS
FASLG
FASN
FAT4
FBLN1
FBLN5
FBN1
FBN2
FBP1
FBXO3
FBXO41
FBXW7-AS1
FCAMR
FCAS1
FCER1G
FCGR1A
FCGR2A
FCGR2B
FCGR2C
FCGR3A
FCGR3B
FCGRT
FCHL2
FCHO1
FCN1
FCU
FDAH
FDAHT
FDFT1
FDX1
FEM1A
FEM1B
FEN1
FERMT3
FETUB
FGA
FGB
FGD3
FGF1
FGF10
FGF19
FGF2
FGF21
FGF23
FGF3
FGF7
FGF9
FGFR1
FGFR4
FGG
FGR
FHBL2
FHCB1
FHCB2
FHCL4
FHL5
FIBIN
FIP1L1
FLAP
FLDB
FLI1
FLNA
FLNC
FLRT2
FLT1
FLT4
FMN2
FMO3
FMOD
FN1
FNDC1
FNDC5
FOLR2
FOS
FOSB
FOSL1
FOXA3
FOXC2
FOXE3
FOXO1
FOXO3
FOXO4
FOXP3
FPF
FPLD2
FPR2
FRS2
FSAP
FSCN1
FST
FSTL3
FTO
FUCA1
FURIN
FUS
FUT3
FYB1
G6PC2
G6PD
GALK1
GALNT2
GALNT6
GAPDH
GAS5
GAS6
GAS6-DT
GATA1
GATA2
GATA4
GATA5
GBA1
GBD4
GBP28
GBP5
GC
GCG
GCH1
GCK
GCKR
GCLC
GCLM
GDF15
GDF2
GFI1B
GGCX
GGT1
GGT2P
GH1
GHIP
GHR
GHRFR
GHRHR
GHRL
GHRLOS
GHSR
GJA1
GJA4
GJA5
GJC2
GLA
GLB1
GLCLC
GLCLR
GLM1
GLMN
GLO1
GLP1R
GLUT9
GM2A
GMFG
GMIP
GNA11
GNA12
GNA14
GNAI2
GNAQ
GNAS
GNB3
GNE
GNMT
GP1BA
GP1BB
GP34
GP6
GP9
GPBP
GPBP1
GPD1
GPER1
GPIHBP1
GPR13
GPR132
GPR146
GPR18
GPR34
GPR55
GPR65
GPT
GPX1
GPX3
GPX4
GRAMD1C
GRDF
GRK4
GRM8
GRMP
GRN
GSBS
GSK3B
GSR
GSS
GSTA4
GSTM1
GSTM2
GSTM3
GSTM4
GSTM5
GSTO1
GSTP1
GSTT1
GUCA2B
GUCY1A1
GURDP
GVHDS
GYPA
GYS1
GZMA
GZMB
GZMK
H19
H2AX
H3-3B
H3C1
H3C12
H3C13
H6PD
HABP2
HAIP1
HAL
HALP2
HAMP
HAND2
HAND2-AS1
HAPIP
HARP
HAS1
HAS2-AS1
HAS3
HAVCR1
HAVCR2
HBA1
HBA2
HBB
HBD
HBEGF
HBP1
HCAR2
HCAR3
HCC2
HCCAT5
HCG11
HCLS1
HCST
HDAC1
HDAC2
HDAC3
HDAC4
HDAC9
HDC
HDLBP
HDLCQ11
HDLCQTL13
HDLQTL6
HEG1
HELLS
HERPUD1
HEY2
HF1
HFE
HGD
HGF
HGFAL
HGPS
HHIPL1
HHT1
HIF1A
HIF1A-AS1
HILPDA
HK3
HLA-B
HLA-DMA
HLA-DMB
HLA-DPA1
HLA-DPB2
HLA-DQA1
HLA-DQA2
HLA-DQB1
HLA-DQB2
HLA-DRA
HLA-DRB1
HLA-DRB4
HLA-DRB5
HLX
HMCN1
HMGA1P4
HMGB1
HMGCR
HMND3
HMOX1
HMOX2
HNF1A
HNF1A-AS1
HNF1B
HNF4A
HNP1
HNRNPC
HOTAIR
HOTTIP
HOXA1
HOXA11
HOXA5
HOXAAS3
HOXA-AS3
HOXC6
HOXC-AS1
HP
HPALP1
HPALP2
HPR
HPS1
HPS3
HPS4
HPS5
HPS6
HPSE
HPX
HRAS
HRH1
HS3ST1
HS3ST2
HSALNG0060378-001
HSALNG0060385
HSD11B1
HSD3B7
HSDL2
HSF
HSF1
HSP27
HSP90AA1
HSPA12A
HSPA12B
HSPA1A
HSPA1B
HSPA4
HSPA5
HSPA6
HSPA8
HSPB1
HSPB2
HSPB7
HSPB8
HSPD1
HSTD
HTN1
HTR2A
HTR3A
HTRA1
HTRA4
HULC
HUS
HYAL1
HYPLIP1
IAP
IBSP
ICAM1
ICAM4-AS1
ICOS
ID3
IDDM2
IDDM20
IDH1
IDH2
IDO1
IDS
IDUA
IER3
IFI30
IFIH1
IFNA1
IFNAR2
IFNB1
IFNB2
IFNG
IFNGR1
IFNGR2
IGBP1
IGF1
IGF1R
IGF2
IGF2-AS
IGF2BP1
IGF2BP2
IGFBP1
IGFBP2
IGFBP3
IGFBP6
IGFLR1
IGHD4
IGHG1
IGIF
IGLL5
IGSF6
IKBKB
IKBKG
IKZF1
IL10
IL10RA
IL12A
IL12B
IL13
IL15
IL17
IL17A
IL17B
IL17D
IL18
IL18R1
IL19
IL1A
IL1B
IL1R1
IL1R2
IL1RAP
IL1RAPL2
IL1RN
IL2
IL20
IL20RA
IL21
IL21R
IL23A
IL23R
IL24
IL27
IL2RA
IL2RG
IL32
IL33
IL37
IL4
IL4I1
IL5
IL6
IL6R
IL6ST
IL7
IL7R
IL9
ILK
ILPR
IMD117
IMD68
IMD75
INO80D
INPP5D
INS
INSIG1
INSIG2
INSR
IRAK1
IRDN
IRF1
IRF2BP2
IRF5
IRF7
IRF8
IRGM
IRS1
IRS2
IRX2-DT
ITGA2
ITGA2B
ITGA4
ITGA5
ITGA6
ITGAL
ITGAM
ITGAV
ITGAX
ITGB1
ITGB2
ITGB3
ITGB4
ITGB7
ITIH4
ITLN1
ITSN2
IVD
JAG1
JAK1
JAK2
JAK3
JAM3
JAZF1
JCAD
JNK2
JPX
JUN
JUP
KALRN
KAT2B
KCNA3
KCNA5
KCNE1
KCNE2
KCNJ1
KCNJ11
KCNJ2
KCNJ5
KCNK1
KCNK2
KCNMA1
KCNN4
KCNQ1
KCNQ1OT1
KDM1A
KDR
KEAP1
KEFH
KEL
KERA
KHSRP
KIAA0319L
KIAA0328
KIAA0417
KIAA0716
KIAA1363
KIAA1546
KIF11
KIF20A
KIF23
KIF6
KISS1
KISS1R
KL
KLF11
KLF14
KLF2
KLF4
KLF5
KLKB1
KLRK1
KNG1
KPA
KRAS
KRIT1
LAC
LAIR1
LAMA4
LAPTM5
LAT2
LBP
LBR
LCAT
LCN2
LCP2
LCT
LDB2
LDB3
LDLCQ4
LDLCQ7
LDLR
LDLRAP1
LDLR-AS1
LDOC1
LECT2
LEF1-AS1
LEMD2
LEP
LEPD
LEPQTL1
LEPR
LGALS1
LGALS12
LGALS2
LGALS3
LGALS3BP
LGALS9C
LGMN
LGR6
LIAS
LILRA4
LILRA6
LILRB1
LILRB2
LILRB3
LINC00113
LINC00261
LINC00299
LINC00312
LINC00400
LINC01094
LINC01202
LINC01228
LINC01361
LINC01389
LINC01492
LINC01587
LINC01672
LINC02577
LINC02605
LINC02915
LINC-ROR
LIPA
LIPC
LIPD
LIPE
LIPF
LIPG
LIPI
LIPM
LMAN1
LMCD1
LMF1
LMN1
LMNA
LMNB1
LMNB2
lnc-PIK3CG-6
LNCRNA-ATB
LOC100287329
LOC100506472
LOC100507053
LOC106560211
LOC106694315
LOC110806263
LOC125146421
LOC126805877
LOC126860303
LOC126862536
LOC129929773
LOC129930970
LOC129931597
LOC130058479
LOC132090228
LOC654780
LOX
LOX1
LPA
LPAL2
LPCAT3
LPH
LPIN1
LPL
LPXN
LQT8
LR11
LR3
LRG1
LRP1
LRP2
LRP2BP-AS1
LRP5
LRP6
LRP7
LRP8
LRRC18
LRRIQ3
LRRN4CL
LSP1
LST1
LTA
LTA4H
LTB
LTB4R
LTB4R2
LTBP1
LTBR
LTC4S
LTF
LXRA
LY86
LY96
LYN
LYPLA1
LYT10
LYVE1
LZTR1
MAB21L2
MAF
MAFB
MAFF
MALAT1
MAOA
MAOB
MAP1LC3B
MAP2K1
MAP2K2
MAP3K3
MAP3K5
MAPK1
MAPK10
MAPK13
MAPK14
MAPK3
MAPK7
MAPK8
MAPK9
MAPT
MAR
MARCKS
MARCO
MARS1
MARUPS
MASP2
MAST4
MASTL
MAT2A
MATK
MATR3
MAX
MB
MBL
MBL2
MBL2D
MBP1
MBPD
MC4R
MCAM
MCFD2
MCI1
MCI2
MCM3AP-AS1
MCPH1
MCSF
MCSKS14
MDC15
MDM2
MDS
MECOM
MECP2
MEF2A
MEF2C
MEFV
MEG3
MEI1
MER6
MERTK
MET
METRNL
METTL14
METTL3
MFAP5
MFGE8
MFN2
MFNG
MGAT1
MGP
MIA3
MIAT
MICA
MICB
MIF
MILR1
MIR100
MIR103A1
MIR103A2
MIR106A
MIR106B
MIR10A
MIR10B
MIR1197
MIR122
MIR124-1HG
MIR124-3
MIR125A
MIR125B1
MIR126
MIR1264
MIR1268B
MIR128-2
MIR130A
MIR132
MIR133A1
MIR133B
MIR135A1
MIR135B
MIR140
MIR141
MIR142
MIR143
MIR144
MIR145
MIR146A
MIR146B
MIR148A
MIR148B
MIR149
MIR150
MIR152
MIR155
MIR155HG
MIR15A
MIR15B
MIR16-1
MIR17
MIR181A1
MIR181B1
MIR181B2
MIR181D
MIR182
MIR183
MIR185
MIR186
MIR188
MIR18A
MIR191
MIR192
MIR193A
MIR193B
MIR195
MIR199A1
MIR19A
MIR19B1
MIR19B2
MIR200A
MIR200B
MIR200C
MIR204
MIR205
MIR208A
MIR208B
MIR20A
MIR21
MIR210
MIR211
MIR212
MIR214
MIR216A
MIR217
MIR218-1
MIR218-2
MIR22
MIR221
MIR222
MIR222HG
MIR223
MIR224
MIR23A
MIR23B
MIR24-1
MIR24-2
MIR27A
MIR27B
MIR296
MIR29A
MIR29B1
MIR29C
MIR301B
MIR302A
MIR302D
MIR30A
MIR30B
MIR30C1
MIR30C2
MIR30E
MIR320A
MIR320B1
MIR320B2
MIR326
MIR328
MIR330
MIR335
MIR337
MIR339
MIR33A
MIR33B
MIR34A
MIR34B
MIR34C
MIR361
MIR362
MIR369
MIR370
MIR374A
MIR374B
MIR377
MIR378A
MIR378C
MIR382
MIR409
MIR423
MIR424
MIR429
MIR4306
MIR451A
MIR455
MIR483
MIR485
MIR486-1
MIR490
MIR491
MIR494
MIR495
MIR499A
MIR503
MIR512-1
MIR517A
MIR519A1
MIR532
MIR543
MIR550A3
MIR590
MIR633
MIR637
MIR638
MIR652
MIR654
MIR663A
MIR663B
MIR664A
MIR6886
MIR7-3HG
MIR758
MIR761
MIR9-1
MIR92A1
MIR92A2
MIR92B
MIR93
MIR98
MIR99A
MIRLET7B
MIRLET7C
MIRLET7D
MIRLET7G
MIRN125B1
MIRN143
MIRN145
MKS1
MLH1
MLKL
MLXIPL
MMACHC
MME
MMP1
MMP10
MMP12
MMP13
MMP14
MMP17
MMP2
MMP3
MMP7
MMP8
MMP9
MMRN1
MMUT
MNDA
MODY10
MODY3
MOK
MPEG1
MPL
MPO
MPRIP
MPS4B
MRAP2
MRAS
MRE11
MRPL10
MRPS36P3
MS4A2
MS4A4A
MS4A6A
MS4A7
MS5
MSH3
MSR1
MT1M
MT2A
MTAP
MT-CYB
MTFP1
MTHFD1
MTHFD1L
MTHFR
MTHFS
MT-LIPCAR
MTNR1B
MTOR
MTR
MT-RNR1
MTRR
MT-TL1
MT-TL2
MTTP
MT-TP
MUC1
MURR1
MUSTN1
MVCD1
MVCD5
MXRA5
MYBL1
MYBPC3
MYD88
MYD88D
MYEF2
MYH10
MYH11
MYH14
MYH6
MYH7
MYH9
MYL2
MYL3
MYL4
MYLIP
MYLK
MYO1F
MYO1G
MYO7A
MYOC
MYOCD
MYOM1
NAIP
NALP3
NAMPT
NAT2
NAT8
NBEAL2
NBN
NBR2
NCEH
NCEH1
NCF1
NCF2
NCF4
NCL
NCOA1
NCOA2
NDE1
NDUFB11
NDUFS3
NEAT1
NEBL
NECTIN2
NEDD4
NEDHLSS
NEIL3
NELIN
NET25
NEU
NEU1
NEUROD1
NEXAS1
NEXN
NEXN-AS1
NF1
NF2
NFAM1
NFAT5
NFATC2
NFATC3
NFE2L1
NFE2L2
NFIA-AS1
NFIL3
NFKB1
NFKB2
NFKBIA
NFKBIB
NFKBIE
NG20
NGF
NGPS
NINJ1
NIPSNAP3B
NKEFA
NKG7
NKX2-5
NLRC3
NLRC5
NLRP12
NLRP3
NMTC5
NNMT
NOD1
NOD2
NOHLH
NORAD
NOS1
NOS1AP
NOS2
NOS3
NOTCH1
NOTCH2
NOTCH3
NOTCH4
NOX1
NOX4
NOX5
NPC1
NPC1L1
NPC2
NPHS1
NPHS2
NPL
NPM1
NPPA
NPPB
NPPC
NPR1
NPR3
NPY
NPY5R
NQO1
NR1H2
NR1H3
NR1H4
NR1I2
NR1I3
NR3C1
NR3C2
NR4A1
NR4A2
NR4A3
NRAS
NRG1
NRP1
NRP2
NT5E
NTM
NTN1
NTRK2
NUC1
NUDCD1
NUDT6
NUMB
OASL
OB
OCIF
ODG5
OGG1
OGN
OIP5-AS1
OLFML2B
OLR1
OPG
OPN
OPPG
OPTA1
OR6A1
OR6A2
OR8U3
ORAI1
ORW
OSBPL3
OSM
OTC
OTUB1
OTUD7C
OX4OL
P2RX7
P2RY1
P2RY12
P2RY6
P2Y12
P4HA3
PAFAD
PAFAH
PAFAH2
PAGA
PAI1
PAK1
PALLD
PAOD1
PAPPA
PAQR5
PARM1
PARP1
PART1
PARVG
PAX4
PAX6
PCBP2-OT1
PCCA
PCCB
PCDH20
PCDH9
PCLD4
PCLUD
PCNA
PCNT
PCP4
PCSK2
PCSK5
PCSK6
PCSK9
PCYOX1
PCYT1A
PDB5
PDCD1
PDCD10
PDE1A
PDE3A
PDE4D
PDE5A
PDE6G
PDE8B
PDGFA
PDGFB
PDGFC
PDGFD
PDGFRA
PDGFRB
PDX1
PDYN
PDZRN4
PEBP2A1
PECAM1
PELATON
PEMT
PF4
PGF
PGLYRP1
PGR-AS1
PHACTR1
PHBP
PHKG2
PHLDA1
PHN
PHYHIP
PI16
[truncated: 751 more rows]
