# Supplementary material for: Ethanol extract of Portulaca oleracea L. mitigates atherosclerosis through modulation of cholesterol efflux and uptake pathways
Source: Front Pharmacol. 2025 Mar 19;16:1550812. doi: 10.3389/fphar.2025.1550812 (PMC11961987; doi:10.3389/fphar.2025.1550812)
Supplement: Supplementary file 2 [file Table3.XLSX]

## Sheet: Supplementary Table 3-3
Supplementary Table 3 Targets for AS treatment with POEE
Targets for AS treatment with POEE
ABCA1
ABCB1
ABCC1
ABCG1
ABCG2
ABL1
ACE
ADAM17
ADAMTS1
ADAMTS4
ADAMTS5
ADORA2A
ADORA2B
ADRA2A
ADRA2C
ADRB1
ADRB2
AGTR1
AGTR2
AHR
AKR1B1
AKR1B10
AKT1
AKT2
ALDH2
ALOX12
ALOX15
ALOX5
ALOX5AP
ALPL
AMPD2
ANPEP
APEX1
APH1B
APP
AR
ARG1
ATM
AURKA
AXL
BCL2
BHMT
BRAF
CA2
CACNA1C
CASP1
CASR
CCNA2
CCND1
CCR1
CCR2
CCR3
CCR5
CD36
CDK5
CDK9
CES1
CETP
CFTR
CHEK2
CHRNA7
CMA1
CNR1
CNR2
CSF1R
CTRC
CTSB
CTSD
CTSK
CTSL
CTSS
CYP11B2
CYP19A1
CYP1A2
CYP26B1
CYP2C19
CYP2C9
CYP2D6
CYP3A4
DGAT1
DNMT3A
DPP4
EDNRA
EDNRB
EGFR
ELANE
ELAVL1
EP300
EPAS1
EPHB2
EPHB4
EPHX2
ERN1
ESR1
ESR2
F10
F13A1
F2
F2R
F2RL1
F3
F9
FABP2
FABP3
FABP4
FABP5
FASN
FDFT1
FEN1
FGF1
FGF2
FGFR1
FGR
FLT1
FLT4
FOXO1
FTO
G6PD
GC
GCK
GHSR
GLO1
GPR55
GSK3B
GSR
GYS1
HDAC1
HDAC2
HDAC4
HIF1A
HLA-DRB1
HMGCR
HNF4A
HPSE
HRH1
HSD11B1
HSF1
HSP90AA1
HTR2A
HTR3A
ICAM1
IDH1
IDO1
IGF1R
IGFBP1
IGFBP2
IGFBP3
IGFBP6
IKBKB
IL1B
IL2
IL6
INSR
ITGA2B
ITGA4
ITGAL
ITGAV
ITGB1
ITGB2
ITGB3
JAK1
JAK2
JAK3
KAT2B
KCNA3
KCNA5
KCNJ5
KCNMA1
KDM1A
KDR
LIPE
LTB4R
LYN
LYPLA1
MAOA
MAOB
MAP2K1
MAPK1
MAPK10
MAPK14
MAPK3
MAPK8
MAPK9
MAPT
MC4R
MDM2
MET
MIF
MME
MMP1
MMP12
MMP13
MMP14
MMP2
MMP3
MMP7
MMP8
MMP9
MPO
MSR1
MTNR1B
MTOR
MYLK
NAMPT
NLRP3
NOS2
NOX1
NOX4
NPC1L1
NPY5R
NR1H2
NR1H3
NR1H4
NR1I2
NR1I3
NR3C1
NR3C2
NTRK2
P2RX7
PARP1
PDE3A
PDE4D
PDE5A
PDE8B
PDGFRA
PDGFRB
PDYN
PGF
PIK3CA
PIK3CB
PIK3CG
PIK3R1
PIN1
PLA2G10
PLA2G2A
PLA2G4A
PLA2G5
PLA2G7
PLAU
PLCG1
PLG
PLK1
POLB
PON1
PPARA
PPARD
PPARG
PRKAA2
PRKAB1
PRKACA
PRKAG1
PRKCA
PRKCD
PRKCE
PRKCG
PRKCH
PRKDC
PROC
PSEN1
PSEN2
PTAFR
PTGER2
PTGER4
PTGES
PTGS1
PTGS2
PTK2
PTPN1
PTPN11
PTPN2
PTPN22
PTPN6
PTPRC
RAF1
RBP4
REN
RET
RHOA
ROCK1
RORA
RPA1
RXRA
RXRB
RXRG
S1PR1
S1PR2
S1PR3
SCD
SELE
SELL
SELP
SERPINE1
SHBG
SHH
SLC10A1
SLC10A2
SLC16A1
SLC22A12
SLC7A11
SMARCA2
SMO
SNCA
SOAT1
SOAT2
SRC
SREBF2
ST6GAL1
SYK
TBXA2R
TBXAS1
TEK
TERT
TGFBR1
TGM2
TLR9
TNF
TNNI3
TNNT2
TP53
TRPV1
TTR
TUBB1
TYMS
TYRO3
UGT2B7
VCP
VDR
VEGFA
XDH
XIAP
Note: POEE, Portulaca oleracea L. Extract
