# Supplementary material for: Ethanol extract of Portulaca oleracea L. mitigates atherosclerosis through modulation of cholesterol efflux and uptake pathways
Source: Front Pharmacol. 2025 Mar 19;16:1550812. doi: 10.3389/fphar.2025.1550812 (PMC11961987; doi:10.3389/fphar.2025.1550812)
Supplement: Supplementary file 3 [file Table4.xlsx]

## Sheet: BP
Category	Term	Count	%	PValue	Genes	List Total	Pop Hits	Pop Total	Fold Enrichment	Bonferroni	Benjamini	FDR
GOTERM_BP_DIRECT	GO:0016310~phosphorylation	61	18.4848	1.67637e-28	RET, GSK3B, FLT1, FLT4, PIK3CB, PIK3CG, IGF1R, MYLK, PLAU, CHEK2, AKT2, KDR, AKT1, EPHB2, JAK2, PRKACA, JAK3, EPHB4, JAK1, PDGFRB, PRKCG, MAP2K1, PRKCH, SYK, PRKCE, PRKCD, PRKCA, PRKAB1, TGFBR1, ERN1, FGR, PIK3CA, TYRO3, RAF1, MET, PRKAA2, ROCK1, SRC, PRKDC, PIK3R1, EGFR, AURKA, MAPK9, MAPK8, ABL1, MAPK1, MAPK3, LYN, NTRK2, INSR, PLK1, BRAF, MAPK14, MTOR, PTK2, CDK9, MAPK10, CDK5, AXL, TEK, FGFR1	329	633	19734	5.78023	6.51438e-25	6.51438e-25	5.68458e-25
GOTERM_BP_DIRECT	GO:0006468~protein phosphorylation	48	14.5455	1.36985e-27	RET, APP, GSK3B, PRKAA2, ROCK1, PRKDC, SRC, PRKAG1, AURKA, MYLK, IKBKB, LIPE, MAPK9, MAPK8, CHEK2, ABL1, AKT1, MAPK1, EPHB2, JAK2, PRKACA, JAK3, JAK1, MAPK3, PRKCG, LYN, MAP2K1, PRKCH, SYK, PRKCE, IGFBP3, INSR, PRKCD, PLK1, PRKCA, BRAF, PRKAB1, TGFBR1, MTOR, PTK2, CDK9, FGR, ERN1, MAPK10, CDK5, ATM, RAF1, FGFR1	329	376	19734	7.65725	5.32325e-24	2.66162e-24	2.32258e-24
GOTERM_BP_DIRECT	GO:0070374~positive regulation of ERK1 and ERK2 cascade	39	11.8182	4.63354e-27	CSF1R, APP, SRC, FLT4, ITGB3, CHRNA7, ALOX15, PTPN22, PLA2G5, HTR2A, FGF1, FGF2, TNF, EGFR, ICAM1, KDR, ABL1, CD36, PDE8B, MAPK3, CCR1, PDGFRB, PDGFRA, CASR, MAP2K1, NPY5R, PLA2G2A, GPR55, F2R, PRKCA, PTPN11, BRAF, MIF, VEGFA, PTPRC, NOX4, F2RL1, TEK, HLA-DRB1	329	228	19734	10.26	1.8006e-23	6.00199e-24	5.23745e-24
GOTERM_BP_DIRECT	GO:0030335~positive regulation of cell migration	40	12.1212	2.34682e-24	RET, ITGB1, CSF1R, FLT1, FLT4, FGF1, EGFR, IGF1R, MYLK, PLAU, AKT2, KDR, S1PR1, AKT1, ITGAV, EPHB2, JAK2, CCR1, LYN, PDGFRB, PDGFRA, MMP7, F10, MMP2, INSR, F2R, PRKCA, F3, RHOA, TGFBR1, ADRA2A, PTK2, VEGFA, FGR, ADAM17, MMP14, SMO, IL1B, F2RL1, ATM	329	287	19734	8.35983	9.11976e-21	2.27994e-21	1.98952e-21
GOTERM_BP_DIRECT	GO:0051897~positive regulation of phosphatidylinositol 3-kinase/protein kinase B signal transduction	34	10.303	4.63567e-24	RET, ITGB1, CSF1R, FLT1, SRC, FGF2, TNF, EGFR, PIK3CG, IGF1R, KDR, JAK2, PDGFRB, PDGFRA, NTRK2, INSR, F2R, F2, TGFBR1, MTOR, PTK2, VEGFA, SELP, FGR, PIK3CA, AXL, TYRO3, NOX4, F2RL1, PTPN6, TEK, HPSE, FGFR1, PPARD	329	192	19734	10.6218	1.80142e-20	3.60284e-21	3.14391e-21
GOTERM_BP_DIRECT	GO:0043410~positive regulation of MAPK cascade	33	10	3.16674e-23	RET, FLT1, ROCK1, FLT4, CHRNA7, ADRB1, ADRB2, FGF2, TNF, IGF1R, KDR, IGFBP6, JAK2, LYN, NTRK2, MAP2K1, SYK, PRKCE, IGFBP3, INSR, F2R, ADRA2C, ADRA2A, VEGFA, P2RX7, AR, IL6, PTPRC, TLR9, TEK, RAF1, HLA-DRB1, FGFR1	329	188	19734	10.5287	1.23059e-19	2.05099e-20	1.78974e-20
GOTERM_BP_DIRECT	GO:0006954~inflammatory response	45	13.6364	1.22976e-22	HDAC4, PTGER4, CSF1R, PTGER2, PTAFR, ITGB2, ALOX15, ITGAL, TNF, LTB4R, PIK3CG, IKBKB, POLB, HRH1, CYP26B1, CNR2, TBXA2R, AKT1, NLRP3, S1PR3, CCR5, CCR3, CCR2, CCR1, NOS2, PLA2G2A, F2R, NR1H4, MIF, SELE, MTOR, SELP, P2RX7, IL6, ADORA2A, AXL, FASN, IL1B, TLR9, AGTR1, NOX4, F2RL1, AGTR2, NOX1, IDO1	329	422	19734	6.39616	4.77884e-19	6.82691e-20	5.9573e-20
GOTERM_BP_DIRECT	GO:0043066~negative regulation of apoptotic process	48	14.5455	5.6407e-22	CSF1R, GSK3B, HDAC2, PRKAA2, PRKDC, HDAC1, SRC, FLT4, GLO1, PSEN2, XIAP, AKR1B1, PSEN1, PIK3R1, MPO, TNF, FOXO1, EGFR, AURKA, IGF1R, SHH, MAPK8, EDNRB, KDR, AKT1, TGM2, SNCA, NPY5R, PLK1, NR1H4, BRAF, MIF, MMP9, TGFBR1, IL2, MTOR, PTK2, VEGFA, IL6, PROC, SMO, AXL, PDE3A, BCL2, MDM2, TEK, RAF1, TP53	329	507	19734	5.67875	2.19198e-18	2.73997e-19	2.39095e-19
GOTERM_BP_DIRECT	GO:0008284~positive regulation of cell population proliferation	46	13.9394	2.38175e-20	HDAC4, CSF1R, HDAC2, FLT1, HDAC1, FLT4, CHRNA7, HTR2A, FGF1, FGF2, EGFR, IGF1R, DPP4, SHH, EDNRB, NAMPT, KDR, ITGAV, S1PR3, S1PR2, JAK2, LYN, PDGFRB, PDGFRA, NTRK2, CASR, INSR, F2R, MIF, F2, SMARCA2, TGFBR1, ADRA2A, IL2, PGF, PTK2, VEGFA, AR, ADAM17, IL6, IL1B, BCL2, MDM2, PTPN6, NOX1, FGFR1	329	506	19734	5.45289	9.25548e-17	1.02839e-17	8.9739e-18
GOTERM_BP_DIRECT	GO:0010628~positive regulation of gene expression	46	13.9394	3.00902e-20	RET, APP, GSK3B, ROCK1, HDAC1, ITGB3, NR1I2, PRKAG1, PTPN22, PSEN1, PIK3CB, FGF1, FGF2, HIF1A, TNF, MAPK9, SHH, CYP26B1, MAPK8, HSF1, AKT1, CD36, EPHB2, NTRK2, CASR, MAP2K1, VDR, EPHX2, BRAF, MAPK14, F3, PRKAB1, TGFBR1, MTOR, VEGFA, P2RX7, AR, IL6, SMO, IL1B, TLR9, MDM2, ATM, PPARG, TP53, PPARD	329	509	19734	5.42075	1.1693e-16	1.1693e-17	1.02036e-17
GOTERM_BP_DIRECT	GO:0018108~peptidyl-tyrosine phosphorylation	19	5.75758	6.38379e-20	LYN, PDGFRB, PDGFRA, CSF1R, FLT1, SYK, SRC, FLT4, INSR, EGFR, PTK2, FGR, KDR, ABL1, PTPN6, EPHB2, JAK2, JAK3, FGFR1	329	50	19734	22.7931	2.48074e-16	2.25522e-17	1.96795e-17
GOTERM_BP_DIRECT	GO:0001934~positive regulation of protein phosphorylation	31	9.39394	7.82123e-20	CSF1R, APP, FLT4, ITGB3, CHRNA7, PSEN1, FGF1, FGF2, TNF, EGFR, EDNRB, CCND1, KDR, ABL1, AKT1, LYN, NTRK2, HSP90AA1, INSR, BRAF, F2, MMP9, PGF, PTK2, VEGFA, P2RX7, IL1B, PIN1, TEK, RAF1, HLA-DRB1	329	206	19734	9.02638	3.03933e-16	2.53278e-17	2.21015e-17
GOTERM_BP_DIRECT	GO:0046777~protein autophosphorylation	26	7.87879	3.09663e-18	CSF1R, GSK3B, FLT1, SRC, FLT4, EGFR, AURKA, IGF1R, CHEK2, KDR, ABL1, AKT1, JAK2, EPHB4, LYN, PDGFRB, PDGFRA, NTRK2, INSR, MTOR, PTK2, FGR, ERN1, TYRO3, ATM, FGFR1	329	149	19734	10.4666	1.20335e-14	9.25655e-16	8.07745e-16
GOTERM_BP_DIRECT	GO:0009410~response to xenobiotic stimulus	32	9.69697	3.47873e-18	RET, HDAC2, ABCB1, MAOB, SRC, AHR, HTR2A, TYMS, PTGS2, TNF, SLC22A12, CCND1, TBXA2R, NPC1L1, ABL1, SNCA, LYN, ABCC1, HSP90AA1, MMP7, ACE, MMP2, IGFBP2, DNMT3A, P2RX7, ADAM17, ADORA2A, PDE3A, BCL2, MDM2, PPARG, TP53	329	254	19734	7.55676	1.35184e-14	9.65597e-16	8.42599e-16
GOTERM_BP_DIRECT	GO:0071222~cellular response to lipopolysaccharide	28	8.48485	1.25887e-17	SRC, SERPINE1, TNF, MAPK8, EDNRB, TBXA2R, HSF1, CASP1, ABL1, NLRP3, CD36, EPHB2, JAK2, CCR5, ABCA1, GHSR, NOS2, MMP3, NR1H4, NR1H3, MAPK14, MMP8, MMP9, RHOA, IL6, AXL, IL1B, TLR9	329	191	19734	8.79314	4.89195e-14	3.2613e-15	2.84587e-15
GOTERM_BP_DIRECT	GO:0033674~positive regulation of kinase activity	18	5.45455	1.38829e-17	PDGFRB, RET, PDGFRA, NTRK2, CSF1R, FLT1, FLT4, INSR, EGFR, IGF1R, AXL, TYRO3, KDR, TEK, MET, EPHB4, HLA-DRB1, FGFR1	329	55	19734	19.6304	5.39491e-14	3.37182e-15	2.94232e-15
GOTERM_BP_DIRECT	GO:0007204~positive regulation of cytosolic calcium ion concentration	25	7.57576	1.16265e-16	PTGER4, PTGER2, CACNA1C, HTR2A, LTB4R, PIK3CG, EDNRA, EDNRB, TBXA2R, ABL1, ITGAV, S1PR3, CD36, JAK2, CCR5, CCR3, CCR2, CCR1, F2R, TRPV1, ESR1, IL2, AGTR1, F2RL1, AGTR2	329	156	19734	9.61246	4.31433e-13	2.65769e-14	2.31915e-14
GOTERM_BP_DIRECT	GO:0048661~positive regulation of smooth muscle cell proliferation	17	5.15152	2.70669e-16	PDGFRB, NPY5R, HDAC1, ITGB3, PTAFR, PIK3R1, PTGS2, FGF2, TNF, EGFR, IGF1R, IL6, PIK3CA, S1PR1, AKT1, ELANE, NOX1	329	54	19734	18.8831	8.62865e-13	5.84344e-14	5.0991e-14
GOTERM_BP_DIRECT	GO:0007165~signal transduction	65	19.697	3.32747e-16	RET, PRKAG1, PIK3CB, FGF1, NR3C1, ITGAL, FGF2, IGF1R, NR3C2, EDNRA, PLAU, AKT2, NAMPT, CASP1, AKT1, JAK2, PDE8B, IGFBP1, PDGFRB, MAP2K1, PRKCH, SYK, PDE4D, PRKCE, PRKCD, PRKAB1, RHOA, TGFBR1, PGF, FGR, AR, IL1B, TYRO3, PDE5A, PPARG, RAF1, MET, PTGES, CSF1R, PRKAA2, ROCK1, SRC, EPAS1, NR1I3, CHRNA7, NR1I2, PIK3R1, HIF1A, EGFR, MAPK8, TTR, ABL1, MAPK1, NLRP3, IGFBP6, LYN, BRAF, MAPK14, ESR1, ESR2, …	329	1240	19734	3.14421	1.2943e-12	6.80555e-14	5.93865e-14
GOTERM_BP_DIRECT	GO:0022617~extracellular matrix disassembly	16	4.84848	4.6189e-16	MMP7, MMP1, CMA1, MMP2, MMP3, PLG, MMP8, MMP9, CTSS, MMP12, ADAMTS4, ADAMTS5, MMP14, MMP13, CTSK, ELANE	329	46	19734	20.8632	1.72573e-12	8.97451e-14	7.83134e-14
GOTERM_BP_DIRECT	GO:0045944~positive regulation of transcription by RNA polymerase II	65	19.697	5.19837e-16	APP, KDM1A, RORA, AHR, FGF1, NR3C1, FGF2, TNF, IKBKB, SHH, HNF4A, NAMPT, AKT1, EP300, JAK2, PARP1, SREBF2, MMP12, KAT2B, AR, SMO, IL1B, TLR9, PPARG, RAF1, PPARA, MET, TP53, PPARD, HDAC4, HDAC2, PRKDC, EPAS1, HDAC1, NR1I3, NR1I2, ADRB2, PIK3R1, HIF1A, FOXO1, EGFR, RXRB, RXRA, HSF1, ABL1, S1PR1, NLRP3, RXRG, MAPK3, VDR, NR1H2, NR1H4, NR1H3, MAPK14, ESR1, SMARCA2, ESR2, IL2, VEGFA, CDK9, IL6, APEX1,…	329	1256	19734	3.10415	2.15716e-12	9.61946e-14	8.39413e-14
GOTERM_BP_DIRECT	GO:0032496~response to lipopolysaccharide	23	6.9697	1.32133e-15	PTGER4, HDAC2, ACE, MAOB, NOS2, PTGER2, F2R, PTPN22, PTGS2, MPO, SELE, SELP, P2RX7, ADAM17, CNR2, CNR1, IL1B, ALPL, REN, JAK2, ELANE, IDO1, SNCA	329	139	19734	9.92504	5.17719e-12	2.33395e-13	2.03665e-13
GOTERM_BP_DIRECT	GO:0007275~multicellular organism development	18	5.45455	1.82626e-14	PDGFRB, RET, PDGFRA, NTRK2, CSF1R, FLT1, VDR, FLT4, INSR, EGFR, IGF1R, AXL, TYRO3, KDR, TEK, MET, EPHB4, FGFR1	329	81	19734	13.3293	7.0755e-11	3.08559e-12	2.69255e-12
GOTERM_BP_DIRECT	GO:0001525~angiogenesis	28	8.48485	2.61223e-14	FLT1, EPAS1, FLT4, ITGA2B, SERPINE1, RORA, FGF1, PTGS2, HIF1A, PIK3CG, ANPEP, KDR, S1PR1, ITGAV, EPHB2, EPHB4, PDGFRB, SYK, MMP2, PRKCA, MAPK14, PTK2, VEGFA, MMP14, PIK3CA, TEK, NOX1, FGFR1	329	257	19734	6.53498	1.01387e-10	4.20794e-12	3.67193e-12
GOTERM_BP_DIRECT	GO:0007169~cell surface receptor protein tyrosine kinase signaling pathway	20	6.06061	2.70712e-14	LYN, PDGFRB, RET, PDGFRA, NTRK2, CSF1R, FLT1, SYK, SRC, FLT4, INSR, PIK3CB, EGFR, FGR, AXL, TYRO3, KDR, TEK, MET, FGFR1	329	111	19734	10.8075	1.0527e-10	4.20794e-12	3.67193e-12
GOTERM_BP_DIRECT	GO:0010629~negative regulation of gene expression	29	8.78788	3.784e-13	APP, GSK3B, PRKAA2, HDAC1, SRC, PTPN22, PSEN1, FGF2, HIF1A, TNF, AURKA, SHH, TERT, HSF1, KDR, AKT1, CD36, XDH, CCR1, MSR1, ACE, NOS2, MIF, ESR1, VEGFA, SMO, PIK3CA, PPARG, MAPT	329	310	19734	5.6112	1.47032e-09	5.65563e-11	4.93521e-11
GOTERM_BP_DIRECT	GO:0018105~peptidyl-serine phosphorylation	21	6.36364	1.78259e-12	PRKCG, GSK3B, PRKCH, ROCK1, PRKDC, PRKCE, PLK1, PRKCD, PRKCA, MAPK14, TGFBR1, MTOR, AURKA, IKBKB, MAPK8, CDK5, AKT2, AKT1, MAPK1, ATM, PRKACA	329	157	19734	8.02304	6.92708e-09	2.56561e-10	2.23881e-10
GOTERM_BP_DIRECT	GO:0030574~collagen catabolic process	13	3.93939	1.86609e-12	MMP7, MMP1, MMP2, MMP3, MMP8, MMP9, CTSS, MMP12, MMP14, MMP13, CTSL, CTSK, CTSB	329	41	19734	19.0186	7.25152e-09	2.58986e-10	2.25996e-10
GOTERM_BP_DIRECT	GO:0001666~response to hypoxia	22	6.66667	2.00186e-12	ACE, NOS2, EPAS1, CHRNA7, MMP2, PSEN2, KCNA5, HIF1A, TNF, PGF, VEGFA, DPP4, MMP14, ADAM17, EDNRA, PLAU, KCNMA1, EP300, PIN1, ATM, TEK, PPARA	329	177	19734	7.45536	7.77916e-09	2.68249e-10	2.3408e-10
GOTERM_BP_DIRECT	GO:0045766~positive regulation of angiogenesis	21	6.36364	3.62042e-12	ITGB1, FLT1, CMA1, ITGB3, CHRNA7, ITGB2, SERPINE1, PRKCA, FGF1, FGF2, F3, HIF1A, PGF, VEGFA, TERT, TBXA2R, IL1B, KDR, TEK, PLCG1, CCR3	329	163	19734	7.72771	1.4069e-08	4.68965e-10	4.09228e-10
GOTERM_BP_DIRECT	GO:0045893~positive regulation of DNA-templated transcription	42	12.7273	4.30167e-12	RET, HDAC4, HDAC2, HDAC1, NR1I2, RORA, AHR, PSEN1, FGF2, HIF1A, TNF, FOXO1, EGFR, IKBKB, RXRB, SHH, RXRA, CHEK2, HNF4A, AKT1, EP300, MAP2K1, NR1H2, INSR, F2R, NR1H4, NR1H3, SMARCA2, ESR1, TGFBR1, ESR2, CCNA2, KAT2B, AR, IL6, IL1B, PPARG, AGTR2, PPARA, TP53, HLA-DRB1, PPARD	329	713	19734	3.53329	1.67163e-08	5.39235e-10	4.70547e-10
GOTERM_BP_DIRECT	GO:0050728~negative regulation of inflammatory response	20	6.06061	4.97991e-12	PTGER4, GHSR, PRKCD, NR1H4, NR1H3, RORA, AHR, IL2, PROC, ADORA2A, ALOX5, PLA2G10, TYRO3, NLRP3, PPARG, TEK, PPARA, ELANE, PTPN2, PPARD	329	147	19734	8.16078	1.93519e-08	6.04747e-10	5.27714e-10
GOTERM_BP_DIRECT	GO:1904646~cellular response to amyloid-beta	13	3.93939	6.40203e-12	GSK3B, APP, ABCC1, PARP1, ITGA4, ADRB2, PSEN1, TNF, ICAM1, IGF1R, CDK5, CD36, EPHB2	329	45	19734	17.3281	2.48781e-08	7.53888e-10	6.57858e-10
GOTERM_BP_DIRECT	GO:0008203~cholesterol metabolic process	16	4.84848	1.32684e-11	ABCA1, CETP, APP, PON1, CYP3A4, SREBF2, CYP2C9, LIPE, SOAT1, CYP11B2, SOAT2, CYP2D6, CYP1A2, ABCG1, CES1, PPARD	329	87	19734	11.0311	5.15609e-08	1.5165e-09	1.32333e-09
GOTERM_BP_DIRECT	GO:0006508~proteolysis	36	10.9091	1.37643e-11	APP, PLG, CTSS, DPP4, ADAMTS4, ADAMTS5, SHH, PLAU, ADAMTS1, CTSL, ANPEP, CTSK, CASP1, CTSD, ELANE, TGM2, CTSB, MMP7, ACE, MME, F10, MMP1, CMA1, MMP2, MMP3, MMP8, F2, MMP9, MMP12, ADAM17, MMP14, MMP13, F9, PROC, REN, CTRC	329	554	19734	3.89773	5.34877e-08	1.52823e-09	1.33356e-09
GOTERM_BP_DIRECT	GO:0010745~negative regulation of macrophage derived foam cell differentiation	9	2.72727	1.47315e-11	ABCA1, CETP, NR1H2, ITGB3, NR1H3, ITGAV, PPARG, PPARA, ABCG1	329	14	19734	38.5597	5.72464e-08	1.59018e-09	1.38762e-09
GOTERM_BP_DIRECT	GO:0042632~cholesterol homeostasis	17	5.15152	4.01175e-11	ABCA1, CETP, EPHX2, NR1H2, NR1H4, NR1H3, RORA, SREBF2, FABP3, FABP4, SOAT1, SOAT2, NPC1L1, HNF4A, PLA2G10, ABCG1, CES1	329	110	19734	9.26991	1.55896e-07	4.10254e-09	3.57996e-09
GOTERM_BP_DIRECT	GO:0050729~positive regulation of inflammatory response	17	5.15152	4.01175e-11	PTGER4, APP, ABCC1, PLA2G2A, SERPINE1, HTR2A, PLA2G7, TNF, IL2, FABP4, IL1B, CASP1, AGTR1, TLR9, NLRP3, CCR2, SNCA	329	110	19734	9.26991	1.55896e-07	4.10254e-09	3.57996e-09
GOTERM_BP_DIRECT	GO:0048511~rhythmic process	15	4.54545	4.38108e-11	PRKCG, PRKAA2, PRKDC, RORA, AHR, MTOR, MAPK10, MAPK9, KAT2B, MAPK8, CDK5, HNF4A, EP300, PPARG, TP53	329	79	19734	11.3889	1.70249e-07	4.36535e-09	3.80929e-09
GOTERM_BP_DIRECT	GO:0032760~positive regulation of tumor necrosis factor production	17	5.15152	5.30712e-11	APP, HDAC2, SYK, PTAFR, PTPN11, PIK3R1, MIF, PSEN1, MMP8, IL6, ADAM17, PTPRC, TLR9, CD36, EPHB2, JAK2, CCR2	329	112	19734	9.10437	2.06235e-07	5.15586e-09	4.49911e-09
GOTERM_BP_DIRECT	GO:0007159~leukocyte cell-cell adhesion	11	3.33333	6.54782e-11	SELP, ITGB1, PTPRC, SYK, SELL, ITGA4, ROCK1, ITGB2, ITGAL, SELE, ICAM1	329	32	19734	20.6187	2.54449e-07	6.20606e-09	5.41553e-09
GOTERM_BP_DIRECT	GO:0010887~negative regulation of cholesterol storage	8	2.42424	1.02492e-10	ABCA1, NR1H2, NR1H3, PPARG, PPARA, ABCG1, CES1, PPARD	329	11	19734	43.6231	3.98285e-07	9.26244e-09	8.08259e-09
GOTERM_BP_DIRECT	GO:0080090~regulation of primary metabolic process	8	2.42424	1.02492e-10	PRKCG, PRKCH, PRKDC, PRKCE, PRKCD, TLR9, PIN1, PRKCA	329	11	19734	43.6231	3.98285e-07	9.26244e-09	8.08259e-09
GOTERM_BP_DIRECT	GO:0045429~positive regulation of nitric oxide biosynthetic process	12	3.63636	1.06435e-10	HSP90AA1, IL1B, INSR, ITGB2, AKT1, TRPV1, CD36, PIK3CB, JAK2, PTGS2, ESR1, TNF	329	44	19734	16.3587	4.13606e-07	9.40014e-09	8.20274e-09
GOTERM_BP_DIRECT	GO:0120162~positive regulation of cold-induced thermogenesis	16	4.84848	1.21611e-10	SYK, KDM1A, EPAS1, ADRB1, ADRB2, PRKAB1, IGF1R, VEGFA, FABP4, FABP5, SCD, HSF1, ALPL, CD36, JAK2, CCR2	329	101	19734	9.50206	4.72582e-07	1.05018e-08	9.16409e-09
GOTERM_BP_DIRECT	GO:0030522~intracellular receptor signaling pathway	11	3.33333	1.29226e-10	AR, NR1H2, NR1I3, HNF4A, NR1I2, NR1H4, NR1H3, RORA, AHR, PPARA, PPARD	329	34	19734	19.4059	5.02172e-07	1.09168e-08	9.52619e-09
GOTERM_BP_DIRECT	GO:0042311~vasodilation	12	3.63636	1.38799e-10	KAT2B, CASR, EDNRB, ADORA2A, ADORA2B, KCNMA1, F2RL1, AGTR2, TNF, EGFR, ADRA2A, VEGFA	329	45	19734	15.9951	5.39371e-07	1.1476e-08	1.00142e-08
GOTERM_BP_DIRECT	GO:0008286~insulin receptor signaling pathway	14	4.24242	1.42505e-10	IGFBP1, PTPN1, GSK3B, INSR, PIK3R1, FOXO1, IGF1R, PIK3CA, AKT2, AKT1, MAPK1, RAF1, PTPN2, MAPK3	329	71	19734	11.8274	5.53776e-07	1.1537e-08	1.00674e-08
GOTERM_BP_DIRECT	GO:0046718~symbiont entry into host cell	16	4.84848	1.61959e-10	ITGB1, SLC10A1, ITGB3, INSR, HTR2A, EGFR, ICAM1, DPP4, CTSL, AXL, ANPEP, TYRO3, AGTR1, ITGAV, CCR5, CTSB	329	103	19734	9.31756	6.29373e-07	1.28444e-08	1.12082e-08
GOTERM_BP_DIRECT	GO:0030168~platelet activation	13	3.93939	4.54492e-10	SYK, SRC, ITGB3, F2R, PIK3CB, F2, ADRA2C, MAPK14, ADRA2A, IL6, PIK3CA, AXL, TYRO3	329	63	19734	12.3772	1.76616e-06	3.53231e-08	3.08237e-08
GOTERM_BP_DIRECT	GO:0032869~cellular response to insulin stimulus	15	4.54545	4.90405e-10	GHSR, PARP1, PRKDC, SRC, INSR, PIK3R1, FOXO1, MTOR, GCK, SLC22A12, KAT2B, PIK3CA, AKT2, AKT1, PPARG	329	94	19734	9.57156	1.90571e-06	3.7367e-08	3.26072e-08
GOTERM_BP_DIRECT	GO:0042593~glucose homeostasis	16	4.84848	7.0125e-10	SLC16A1, PRKAA2, INSR, PTPN11, GCK, ADRA2A, IL6, RBP4, FABP5, MTNR1B, CNR1, HNF4A, ALOX5, AKT1, PPARG, PTPN2	329	114	19734	8.41849	2.72505e-06	5.24049e-08	4.57296e-08
GOTERM_BP_DIRECT	GO:0034614~cellular response to reactive oxygen species	12	3.63636	9.25839e-10	MAPK9, PDGFRA, MAPK8, MMP2, MMP3, MAPK1, AKT1, ATM, MAPT, MMP9, EGFR, MAPK3	329	53	19734	13.5808	3.5978e-06	6.68251e-08	5.83129e-08
GOTERM_BP_DIRECT	GO:0051402~neuron apoptotic process	14	4.24242	9.28605e-10	APP, XIAP, PSEN1, HIF1A, POLB, CDK5, AXL, TYRO3, BCL2, ABL1, ATM, AGTR2, TP53, SNCA	329	82	19734	10.2408	3.60855e-06	6.68251e-08	5.83129e-08
GOTERM_BP_DIRECT	GO:0043065~positive regulation of apoptotic process	25	7.57576	1.0097e-09	ITGB1, PRKDC, SRC, PSEN1, PTGS2, TNF, FOXO1, MAPK8, CNR1, ABL1, CTSD, TGM2, SNCA, ACE, IGFBP3, TRPV1, MMP9, TGFBR1, IL6, KCNMA1, BCL2, ATM, PPARG, TP53, IDO1	329	322	19734	4.65697	3.92368e-06	7.13397e-08	6.22524e-08
GOTERM_BP_DIRECT	GO:0007200~phospholipase C-activating G protein-coupled receptor signaling pathway	15	4.54545	1.13678e-09	CASR, F2R, GPR55, PTAFR, HTR2A, ESR1, PIK3CG, LTB4R, HRH1, EDNRA, EDNRB, S1PR1, AGTR1, F2RL1, TGM2	329	100	19734	8.99726	4.41751e-06	7.88842e-08	6.88359e-08
GOTERM_BP_DIRECT	GO:0045907~positive regulation of vasoconstriction	10	3.0303	1.26823e-09	HRH1, CASR, ACE, TBXA2R, TBXAS1, F2R, ABL1, HTR2A, PTGS2, EGFR	329	31	19734	19.349	4.92832e-06	8.6355e-08	7.53551e-08
GOTERM_BP_DIRECT	GO:0042307~positive regulation of protein import into nucleus	11	3.33333	1.28888e-09	SHH, HSP90AA1, SMO, PRKCD, EP300, PTPN22, PSEN1, PIK3R1, JAK2, MAPK14, PTGS2	329	42	19734	15.7095	5.00858e-06	8.6355e-08	7.53551e-08
GOTERM_BP_DIRECT	GO:0043406~positive regulation of MAP kinase activity	12	3.63636	1.41095e-09	PDGFRB, FLT1, IL1B, INSR, FGF1, TNF, FGF2, EGFR, ADRA2A, ELANE, PIK3CG, FGFR1	329	55	19734	13.0869	5.48295e-06	9.29316e-08	8.1094e-08
GOTERM_BP_DIRECT	GO:0050796~regulation of insulin secretion	11	3.33333	1.6549e-09	IL6, SLC16A1, NOS2, MTNR1B, CNR1, ALOX5, IL1B, HNF4A, KCNA5, TNF, GCK	329	43	19734	15.3442	6.43092e-06	1.07182e-07	9.35294e-08
GOTERM_BP_DIRECT	GO:0048009~insulin-like growth factor receptor signaling pathway	10	3.0303	1.73887e-09	GHSR, AR, MAP2K1, PIK3CA, MAPK1, AKT1, PIK3R1, RAF1, IGF1R, MAPK3	329	32	19734	18.7443	6.75722e-06	1.10774e-07	9.6664e-08
GOTERM_BP_DIRECT	GO:0071456~cellular response to hypoxia	17	5.15152	1.93183e-09	CASR, EPAS1, SRC, PRKCE, DNMT3A, RORA, PTGS2, HIF1A, MTOR, VEGFA, CCNA2, TERT, MDM2, BCL2, PPARG, TP53, PPARD	329	142	19734	7.18092	7.50705e-06	1.21082e-07	1.05659e-07
GOTERM_BP_DIRECT	GO:0045821~positive regulation of glycolytic process	9	2.72727	2.11093e-09	P2RX7, KAT2B, APP, PRKAA2, INSR, HTR2A, PSEN1, HIF1A, MTOR	329	23	19734	23.4711	8.20303e-06	1.28173e-07	1.11846e-07
GOTERM_BP_DIRECT	GO:0071404~cellular response to low-density lipoprotein particle stimulus	9	2.72727	2.11093e-09	ABCA1, ITGB1, CASR, SYK, ITGB2, PPARG, CD36, SREBF2, CES1	329	23	19734	23.4711	8.20303e-06	1.28173e-07	1.11846e-07
GOTERM_BP_DIRECT	GO:0001938~positive regulation of endothelial cell proliferation	13	3.93939	2.28912e-09	ITGB3, FLT4, PRKCA, FGF2, F3, HIF1A, TGFBR1, PGF, VEGFA, KDR, AKT1, TEK, CCR3	329	72	19734	10.83	8.89546e-06	1.36854e-07	1.19421e-07
GOTERM_BP_DIRECT	GO:0000165~MAPK cascade	16	4.84848	2.893e-09	RET, MAP2K1, PRKCE, IGFBP3, BRAF, EGFR, P2RX7, AR, PTPRC, HSF1, PTPN6, CD36, RAF1, CCR5, FGFR1, MAPK3	329	126	19734	7.61673	1.12421e-05	1.70336e-07	1.48639e-07
GOTERM_BP_DIRECT	GO:0043524~negative regulation of neuron apoptotic process	17	5.15152	4.76405e-09	PRKCG, NTRK2, F2R, BRAF, PSEN1, HIF1A, ADORA2A, TERT, PIK3CA, CCND1, MTNR1B, AXL, TYRO3, KDR, BCL2, JAK2, SNCA	329	151	19734	6.75291	1.85129e-05	2.76315e-07	2.41118e-07
GOTERM_BP_DIRECT	GO:0007596~blood coagulation	14	4.24242	5.24334e-09	F10, ITGB3, F13A1, PLG, F2, F3, SHH, F9, PROC, ADORA2A, PLAU, HNF4A, F2RL1, CD36	329	94	19734	8.93345	2.03754e-05	2.95382e-07	2.57756e-07
GOTERM_BP_DIRECT	GO:0048538~thymus development	11	3.33333	5.24481e-09	MAP2K1, SHH, BCL2, ABL1, MAPK1, BRAF, ATM, PSEN1, RAF1, TGFBR1, MAPK3	329	48	19734	13.7458	2.03811e-05	2.95382e-07	2.57756e-07
GOTERM_BP_DIRECT	GO:0051247~positive regulation of protein metabolic process	9	2.72727	6.43984e-09	APP, MAPK8, NR1H2, CHRNA7, PLA2G10, AGTR1, NR1H3, AKT1, MTOR	329	26	19734	20.7629	2.50249e-05	3.57503e-07	3.11964e-07
GOTERM_BP_DIRECT	GO:0048143~astrocyte activation	8	2.42424	8.94115e-09	APP, SMO, ADORA2A, IL1B, MAPT, PSEN1, TNF, EGFR	329	18	19734	26.6586	3.47447e-05	4.82574e-07	4.21104e-07
GOTERM_BP_DIRECT	GO:0034374~low-density lipoprotein particle remodeling	8	2.42424	8.94115e-09	CETP, PLA2G2A, PLA2G10, AGTR1, PLA2G5, MPO, PLA2G7, ABCG1	329	18	19734	26.6586	3.47447e-05	4.82574e-07	4.21104e-07
GOTERM_BP_DIRECT	GO:0030324~lung development	13	3.93939	1.06404e-08	PDGFRA, MME, EPAS1, FGF1, FGF2, EGFR, VEGFA, HSD11B1, MMP14, SHH, RBP4, CYP1A2, EP300	329	82	19734	9.5093	4.13479e-05	5.65211e-07	4.93214e-07
GOTERM_BP_DIRECT	GO:0010595~positive regulation of endothelial cell migration	12	3.63636	1.07632e-08	FLT4, ITGB3, ABL1, KDR, AKT1, PRKCA, TEK, PIK3CB, FGF1, FGF2, PIK3CG, VEGFA	329	66	19734	10.9058	4.18247e-05	5.65211e-07	4.93214e-07
GOTERM_BP_DIRECT	GO:0000122~negative regulation of transcription by RNA polymerase II	43	13.0303	1.10528e-08	HDAC4, HDAC2, KDM1A, HDAC1, NR1I3, NR1I2, PSEN1, NR3C1, TNF, FOXO1, SHH, RXRA, EDNRB, CCND1, HSF1, EP300, CD36, ELANE, SNCA, PARP1, VDR, NR1H2, PLK1, DNMT3A, NR1H4, NR1H3, TRPV1, SMARCA2, ESR1, SREBF2, ESR2, VEGFA, MMP12, KAT2B, AR, SMO, MDM2, PPARG, PPARA, TP53, PTPN2, FGFR1, PPARD	329	963	19734	2.67831	4.29504e-05	5.72684e-07	4.99735e-07
GOTERM_BP_DIRECT	GO:0042752~regulation of circadian rhythm	12	3.63636	1.26883e-08	MAPK10, PRKCG, MAPK9, GSK3B, MAPK8, PRKAA2, PRKDC, HNF4A, NR1H3, PPARG, PPARA, MTOR	329	67	19734	10.743	4.93055e-05	6.48772e-07	5.66131e-07
GOTERM_BP_DIRECT	GO:0050731~positive regulation of peptidyl-tyrosine phosphorylation	13	3.93939	1.40873e-08	SYK, SRC, ITGB3, PTPN11, MIF, HTR2A, MTOR, VEGFA, IL6, PTPRC, ABL1, CD36, TP53	329	84	19734	9.28289	5.47418e-05	7.10952e-07	6.20391e-07
GOTERM_BP_DIRECT	GO:0007611~learning or memory	12	3.63636	1.49147e-08	PRKCG, GHSR, APP, MME, SRC, CHRNA7, EP300, MAPK1, MAPT, PSEN1, EPHB2, EGFR	329	68	19734	10.585	5.79568e-05	7.43058e-07	6.48407e-07
GOTERM_BP_DIRECT	GO:0032755~positive regulation of interleukin-6 production	14	4.24242	1.62948e-08	APP, SYK, NOS2, F2R, PTAFR, PTPN11, TNF, P2RX7, IL6, ADORA2B, IL1B, TLR9, F2RL1, CD36	329	103	19734	8.15286	6.33194e-05	8.01537e-07	6.99437e-07
GOTERM_BP_DIRECT	GO:0008285~negative regulation of cell population proliferation	27	8.18182	1.96205e-08	HDAC4, CSF1R, APP, PLG, PTGS2, ADAMTS1, HNF4A, IGFBP6, JAK2, LYN, MAP2K1, VDR, IGFBP3, F2R, SMARCA2, KAT2B, AR, IL6, FABP3, ADORA2A, IL1B, NOX4, PTPN6, RAF1, TP53, PTPN2, PTGES	329	434	19734	3.73158	7.62423e-05	9.53065e-07	8.31663e-07
GOTERM_BP_DIRECT	GO:0010744~positive regulation of macrophage derived foam cell differentiation	8	2.42424	2.11653e-08	MSR1, MAPK9, PRKCH, PLA2G2A, PLA2G10, AGTR1, CD36, PLA2G5	329	20	19734	23.9927	8.22448e-05	9.90942e-07	8.64716e-07
GOTERM_BP_DIRECT	GO:0038096~Fc-gamma receptor signaling pathway involved in phagocytosis	8	2.42424	2.11653e-08	LYN, FGR, SYK, SRC, PRKCE, PRKCD, ABL1, PTK2	329	20	19734	23.9927	8.22448e-05	9.90942e-07	8.64716e-07
GOTERM_BP_DIRECT	GO:0043401~steroid hormone receptor signaling pathway	8	2.42424	2.11653e-08	RXRB, RXRA, PDE3A, MAPK1, PPARA, RXRG, ESR1, PPARD	329	20	19734	23.9927	8.22448e-05	9.90942e-07	8.64716e-07
GOTERM_BP_DIRECT	GO:0045471~response to ethanol	14	4.24242	2.90994e-08	G6PD, ST6GAL1, MAOB, SLC10A1, TYMS, TNF, IL2, IGF1R, POLB, TBXA2R, CNR1, CTSK, TBXAS1, PPARA	329	108	19734	7.77541	0.000113074	1.34619e-06	1.17472e-06
GOTERM_BP_DIRECT	GO:0048010~vascular endothelial growth factor receptor signaling pathway	9	2.72727	3.02465e-08	FLT1, SRC, AXL, FLT4, KDR, MAPK14, PTK2, PGF, VEGFA	329	31	19734	17.4141	0.000117531	1.37061e-06	1.19602e-06
GOTERM_BP_DIRECT	GO:0090398~cellular senescence	11	3.33333	3.03326e-08	MAPK10, MAPK9, MAP2K1, MAPK8, PRKCD, ABL1, ATM, MIF, MAPK14, TP53, IGF1R	329	57	19734	11.5754	0.000117865	1.37061e-06	1.19602e-06
GOTERM_BP_DIRECT	GO:0048584~positive regulation of response to stimulus	7	2.12121	3.13349e-08	PDGFRB, CSF1R, FLT1, PRKDC, FLT4, KDR, MTOR	329	13	19734	32.2979	0.00012176	1.39962e-06	1.22134e-06
GOTERM_BP_DIRECT	GO:0033138~positive regulation of peptidyl-serine phosphorylation	12	3.63636	3.21526e-08	NTRK2, APP, IL6, BCL2, AKT1, BRAF, MIF, RAF1, PTGS2, TNF, EGFR, SNCA	329	73	19734	9.86002	0.000124937	1.41983e-06	1.23897e-06
GOTERM_BP_DIRECT	GO:0030198~extracellular matrix organization	17	5.15152	3.36661e-08	ITGB1, PDGFRA, APP, MMP7, MMP1, MMP2, MMP3, MMP8, TNF, MMP9, MMP12, ADAMTS4, ADAMTS5, MMP14, MMP13, ADAMTS1, NOX1	329	173	19734	5.89416	0.000130818	1.46996e-06	1.28272e-06
GOTERM_BP_DIRECT	GO:0007229~integrin-mediated signaling pathway	14	4.24242	3.63687e-08	ITGB1, SYK, ITGA4, SRC, ITGB3, ITGB2, ITGA2B, PTPN11, ITGAL, PTK2, FGR, ADAMTS1, ABL1, ITGAV	329	110	19734	7.63404	0.000141319	1.57032e-06	1.37029e-06
GOTERM_BP_DIRECT	GO:0030154~cell differentiation	34	10.303	3.73469e-08	GSK3B, FLT1, SRC, NR1I3, NR1I2, FGF1, FGF2, RXRB, RXRA, ANPEP, HNF4A, AKT1, JAK2, JAK3, RXRG, JAK1, NTRK2, PRKCH, SYK, VDR, NR1H2, NR1H4, NR1H3, PTPN11, TGFBR1, PGF, VEGFA, FGR, PTPN6, PPARG, TEK, PPARA, FGFR1, PPARD	329	678	19734	3.00794	0.00014512	1.59484e-06	1.39168e-06
GOTERM_BP_DIRECT	GO:0010575~positive regulation of vascular endothelial growth factor production	9	2.72727	3.9749e-08	IL6, ADORA2B, IL1B, FLT4, RORA, HPSE, PTGS2, HIF1A, NOX1	329	32	19734	16.8699	0.000154453	1.67896e-06	1.4651e-06
GOTERM_BP_DIRECT	GO:0009755~hormone-mediated signaling pathway	10	3.0303	4.54306e-08	RXRB, GHSR, RXRA, NR1H2, NR1H3, REN, PTPN11, PPARG, PPARA, PPARD	329	45	19734	13.3293	0.000176528	1.89832e-06	1.65651e-06
GOTERM_BP_DIRECT	GO:1902895~positive regulation of miRNA transcription	11	3.33333	5.06727e-08	AR, TERT, NR1H2, PPARG, NR3C1, HIF1A, TNF, TP53, FGF2, SREBF2, EGFR	329	60	19734	10.9967	0.000196895	2.07278e-06	1.80875e-06
GOTERM_BP_DIRECT	GO:0034446~substrate adhesion-dependent cell spreading	11	3.33333	5.06727e-08	ITGA4, SRC, AXL, ITGB3, TYRO3, ABL1, BRAF, ITGAV, TEK, PIK3R1, RHOA	329	60	19734	10.9967	0.000196895	2.07278e-06	1.80875e-06
GOTERM_BP_DIRECT	GO:0016477~cell migration	21	6.36364	5.58404e-08	ITGB1, FLT1, SYK, ITGB3, ITGB2, PIK3CB, MMP9, RHOA, PIK3CG, PTK2, PIK3CA, AXL, TYRO3, S1PR1, KDR, ITGAV, IGFBP6, PLCG1, MET, NOX1, FGFR1	329	281	19734	4.48262	0.000216972	2.26037e-06	1.97245e-06
GOTERM_BP_DIRECT	GO:0009636~response to toxic substance	12	3.63636	6.52769e-08	LYN, PRKCG, MAOB, EPHX2, PON1, DNMT3A, MDM2, BCL2, AHR, SLC7A11, TYMS, CES1	329	78	19734	9.22796	0.000253634	2.61512e-06	2.282e-06
GOTERM_BP_DIRECT	GO:0006915~apoptotic process	31	9.39394	7.04031e-08	APP, ITGB2, AHR, PSEN1, NR3C1, FOXO1, CTSS, AURKA, CTSK, CASP1, MAPK1, EP300, NLRP3, JAK2, MAPK3, PARP1, PRKCE, IGFBP3, PRKCD, MAPK14, MMP9, TGFBR1, VEGFA, ADORA2A, SMO, IL1B, BCL2, MDM2, RAF1, TP53, PPARD	329	593	19734	3.13564	0.000273549	2.7917e-06	2.43609e-06
GOTERM_BP_DIRECT	GO:0006629~lipid metabolic process	18	5.45455	8.34531e-08	G6PD, SLC16A1, NR1H2, ALOX15, NR1H3, PTPN22, ALOX12, TRPV1, CYP3A4, PRKAB1, SREBF2, FABP5, HNF4A, PDE3A, PPARG, CD36, UGT2B7, PPARD	329	209	19734	5.16589	0.000324246	3.27574e-06	2.85848e-06
GOTERM_BP_DIRECT	GO:0071276~cellular response to cadmium ion	9	2.72727	8.51636e-08	MAPK9, MAPK8, HSF1, CYP1A2, MAPK1, AKT1, MMP9, EGFR, MAPK3	329	35	19734	15.4239	0.000330891	3.30946e-06	2.8879e-06
GOTERM_BP_DIRECT	GO:0032757~positive regulation of interleukin-8 production	11	3.33333	9.59923e-08	IL6, SYK, NOS2, IL1B, F2R, SERPINE1, TLR9, F2RL1, TNF, F3, ELANE	329	64	19734	10.3094	0.000372957	3.69333e-06	3.22287e-06
GOTERM_BP_DIRECT	GO:0043536~positive regulation of blood vessel endothelial cell migration	10	3.0303	1.19403e-07	ADAM17, KDR, AKT1, PRKCA, PLG, PLCG1, HIF1A, FGF2, FGFR1, VEGFA	329	50	19734	11.9964	0.000463891	4.549e-06	3.96955e-06
GOTERM_BP_DIRECT	GO:1904645~response to amyloid-beta	7	2.12121	1.4019e-07	MMP12, HDAC2, MMP13, CHRNA7, MMP2, MMP3, MMP9	329	16	19734	26.242	0.000544629	5.2891e-06	4.61537e-06
GOTERM_BP_DIRECT	GO:0034599~cellular response to oxidative stress	13	3.93939	1.60169e-07	ABCC1, G6PD, PRKAA2, PARP1, GSR, SLC7A11, HIF1A, FOXO1, KAT2B, EDNRA, MAPK8, ABL1, SNCA	329	104	19734	7.49772	0.000622225	5.98479e-06	5.22245e-06
GOTERM_BP_DIRECT	GO:0071466~cellular response to xenobiotic stimulus	11	3.33333	1.73739e-07	ABCA1, PRKAA2, NOS2, SLC10A1, IL1B, ITGB3, HSF1, BRAF, REN, TP53, EGFR	329	68	19734	9.70293	0.000674921	6.42999e-06	5.61094e-06
GOTERM_BP_DIRECT	GO:1904707~positive regulation of vascular associated smooth muscle cell proliferation	10	3.0303	2.02153e-07	ERN1, TERT, ADAMTS1, SRC, MMP2, MDM2, JAK2, TNF, FGF2, MMP9	329	53	19734	11.3173	0.000785256	7.41099e-06	6.46697e-06
GOTERM_BP_DIRECT	GO:2000573~positive regulation of DNA biosynthetic process	7	2.12121	2.13633e-07	PDGFRB, CCNA2, NOX4, HTR2A, TNF, FGF2, VEGFA	329	17	19734	24.6984	0.000829835	7.75868e-06	6.77038e-06
GOTERM_BP_DIRECT	GO:0010875~positive regulation of cholesterol efflux	8	2.42424	2.19369e-07	ABCA1, RXRA, NR1H2, PON1, NR1H3, PPARG, ABCG1, CES1	329	27	19734	17.7724	0.000852104	7.89321e-06	6.88777e-06
GOTERM_BP_DIRECT	GO:0060079~excitatory postsynaptic potential	11	3.33333	2.30187e-07	P2RX7, GSK3B, ADORA2A, CDK5, CHRNA7, AKT1, HTR3A, TRPV1, S1PR2, MET, SNCA	329	70	19734	9.42571	0.000894107	8.20649e-06	7.16114e-06
GOTERM_BP_DIRECT	GO:1902894~negative regulation of miRNA transcription	8	2.42424	2.88343e-07	HDAC4, PPARG, PPARA, HIF1A, ESR1, TNF, PPARD, VEGFA	329	28	19734	17.1376	0.00111987	1.01387e-05	8.84726e-06
GOTERM_BP_DIRECT	GO:0010888~negative regulation of lipid storage	6	1.81818	2.89604e-07	IL6, ITGB3, ITGAV, PPARG, TNF, PTPN2	329	10	19734	35.9891	0.00112477	1.01387e-05	8.84726e-06
GOTERM_BP_DIRECT	GO:0032930~positive regulation of superoxide anion generation	7	2.12121	3.15979e-07	SYK, ITGB2, PRKCD, F2RL1, MAPT, ELAVL1, EGFR	329	18	19734	23.3262	0.00122714	1.09015e-05	9.51286e-06
GOTERM_BP_DIRECT	GO:0033627~cell adhesion mediated by integrin	9	2.72727	3.17002e-07	ITGB1, ADAM17, ITGA4, ITGB3, ITGB2, ITGA2B, ITGAV, ITGAL, ICAM1	329	41	19734	13.1667	0.00123111	1.09015e-05	9.51286e-06
GOTERM_BP_DIRECT	GO:0019221~cytokine-mediated signaling pathway	15	4.54545	3.27629e-07	CCR1, CSF1R, PTPN11, PIK3R1, F3, IL6, IL1B, AKT1, PTPN6, JAK2, PRKACA, JAK3, JAK1, CCR2, TGM2	329	155	19734	5.80469	0.00127236	1.11681e-05	9.74552e-06
GOTERM_BP_DIRECT	GO:0043627~response to estrogen	10	3.0303	3.30787e-07	MMP14, HSP90AA1, MME, SLC10A1, MMP2, IGFBP2, EP300, PPARG, TEK, ESR1	329	56	19734	10.711	0.00128461	1.11777e-05	9.75391e-06
GOTERM_BP_DIRECT	GO:0001774~microglial cell activation	8	2.42424	3.74698e-07	APP, ITGB2, TLR9, TRPV1, MAPT, JAK2, TNF, SNCA	329	29	19734	16.5467	0.00145502	1.25524e-05	1.09535e-05
GOTERM_BP_DIRECT	GO:0009612~response to mechanical stimulus	10	3.0303	3.87123e-07	P2RX7, PTGER4, MMP14, MAPK8, SRC, MMP2, IGFBP2, PPARG, KCNA5, MPO	329	57	19734	10.5231	0.00150323	1.28578e-05	1.12199e-05
GOTERM_BP_DIRECT	GO:0043277~apoptotic cell clearance	7	2.12121	4.55375e-07	ITGB3, ALOX15, TYRO3, NR1H3, ITGAV, CD36, TGM2	329	19	19734	22.0985	0.00176802	1.49965e-05	1.30862e-05
GOTERM_BP_DIRECT	GO:0032722~positive regulation of chemokine production	9	2.72727	4.67389e-07	CSF1R, APP, IL6, ADAM17, ADORA2B, TLR9, F2RL1, HIF1A, TNF	329	43	19734	12.5543	0.00181462	1.52628e-05	1.33186e-05
GOTERM_BP_DIRECT	GO:0060020~Bergmann glial cell differentiation	6	1.81818	5.23709e-07	MAP2K1, SHH, ABL1, MAPK1, PTPN11, MAPK3	329	11	19734	32.7173	0.00203306	1.69594e-05	1.47991e-05
GOTERM_BP_DIRECT	GO:0007189~adenylate cyclase-activating G protein-coupled receptor signaling pathway	14	4.24242	5.79976e-07	PTGER4, ABCA1, PTGER2, ADRA2A, MC4R, ADORA2A, CNR2, TBXA2R, ADORA2B, CNR1, S1PR1, S1PR3, S1PR2, PRKACA	329	139	19734	6.04133	0.00225125	1.86263e-05	1.62537e-05
GOTERM_BP_DIRECT	GO:0034605~cellular response to heat	10	3.0303	6.08901e-07	LYN, VCP, HSP90AA1, HDAC2, HSF1, TRPV1, MAPT, FGF1, PRKACA, PTGS2	329	60	19734	9.99696	0.00236339	1.9383e-05	1.6914e-05
GOTERM_BP_DIRECT	GO:0030878~thyroid gland development	8	2.42424	6.13513e-07	MAP2K1, SHH, EDNRA, TUBB1, MAPK1, BRAF, RAF1, MAPK3	329	31	19734	15.4792	0.00238127	1.9383e-05	1.6914e-05
GOTERM_BP_DIRECT	GO:0001516~prostaglandin biosynthetic process	7	2.12121	6.41465e-07	TBXAS1, PLA2G10, PLA2G4A, MIF, PTGS2, PTGES, PTGS1	329	20	19734	20.9936	0.00248963	1.99419e-05	1.74017e-05
GOTERM_BP_DIRECT	GO:0050901~leukocyte tethering or rolling	7	2.12121	6.41465e-07	SELP, ITGB1, SELL, ITGA4, ROCK1, SELE, TNF	329	20	19734	20.9936	0.00248963	1.99419e-05	1.74017e-05
GOTERM_BP_DIRECT	GO:0043491~phosphatidylinositol 3-kinase/protein kinase B signal transduction	11	3.33333	6.49215e-07	PIK3CA, TYRO3, AKT1, PIK3CB, HTR2A, PIK3R1, TNF, FGF2, PIK3CG, IGF1R, PPARD	329	78	19734	8.45897	0.00251967	2.00226e-05	1.74721e-05
GOTERM_BP_DIRECT	GO:0006919~activation of cysteine-type endopeptidase activity involved in apoptotic process	11	3.33333	7.32475e-07	RET, VCP, F2R, BCL2, PPARG, MAPT, JAK2, TNF, F3, XDH, SNCA	329	79	19734	8.35189	0.00284235	2.24126e-05	1.95577e-05
GOTERM_BP_DIRECT	GO:0006805~xenobiotic metabolic process	13	3.93939	8.42889e-07	ABCC1, ABCB1, NR1I2, RORA, AHR, CYP3A4, CYP2C19, CYP2C9, CYP26B1, CYP2D6, HNF4A, CYP1A2, UGT2B7	329	121	19734	6.44432	0.00327011	2.55896e-05	2.233e-05
GOTERM_BP_DIRECT	GO:0050927~positive regulation of positive chemotaxis	6	1.81818	8.85564e-07	CASR, S1PR1, KDR, F2RL1, F3, VEGFA	329	12	19734	29.9909	0.00343539	2.66768e-05	2.32787e-05
GOTERM_BP_DIRECT	GO:0019722~calcium-mediated signaling	13	3.93939	9.21094e-07	CCR1, SYK, TRPV1, SELE, TNF, P2RX7, EDNRB, AGTR1, PLCG1, AGTR2, CCR5, CCR3, CCR2	329	122	19734	6.3915	0.00357297	2.75336e-05	2.40264e-05
GOTERM_BP_DIRECT	GO:0050727~regulation of inflammatory response	12	3.63636	9.49749e-07	CMA1, ALOX5, ALOX15, CASP1, AGTR1, XIAP, JAK2, PTGS2, SELE, ESR1, PTGES, CCR2	329	101	19734	7.12655	0.00368392	2.81735e-05	2.45847e-05
GOTERM_BP_DIRECT	GO:0006974~DNA damage response	20	6.06061	1.02529e-06	LYN, VCP, PARP1, PRKDC, PRKCD, RPA1, XIAP, PSEN1, FOXO1, MTOR, POLB, CCND1, CHEK2, BCL2, ABL1, MAPK1, ATM, MAPT, TP53, MAPK3	329	307	19734	3.90761	0.00397634	3.01838e-05	2.6339e-05
GOTERM_BP_DIRECT	GO:0031663~lipopolysaccharide-mediated signaling pathway	8	2.42424	1.20253e-06	LYN, PRKCE, PTAFR, MAPK1, AKT1, PTPN22, MAPK14, MAPK3	329	34	19734	14.1134	0.00466213	3.48733e-05	3.04312e-05
GOTERM_BP_DIRECT	GO:0035987~endodermal cell differentiation	8	2.42424	1.20253e-06	MMP14, MAP2K1, ITGA4, MMP2, ITGB2, ITGAV, MMP8, MMP9	329	34	19734	14.1134	0.00466213	3.48733e-05	3.04312e-05
GOTERM_BP_DIRECT	GO:0043123~positive regulation of canonical NF-kappaB signal transduction	17	5.15152	1.37934e-06	PARP1, PRKCE, F2R, XIAP, TNF, RHOA, VEGFA, IKBKB, EDNRA, EDNRB, IL1B, CASP1, ABL1, TLR9, F2RL1, CD36, HLA-DRB1	329	227	19734	4.49203	0.0053458	3.97047e-05	3.46471e-05
GOTERM_BP_DIRECT	GO:1903238~positive regulation of leukocyte tethering or rolling	6	1.81818	1.41946e-06	SELP, ITGA4, PTAFR, SELE, ELANE, CCR2	329	13	19734	27.6839	0.00550083	4.05589e-05	3.53925e-05
GOTERM_BP_DIRECT	GO:0008542~visual learning	9	2.72727	1.56405e-06	ITGB1, APP, HRH1, CDK5, BRAF, HMGCR, SLC7A11, PDE8B, HIF1A	329	50	19734	10.7967	0.00605949	4.43644e-05	3.87132e-05
GOTERM_BP_DIRECT	GO:2001235~positive regulation of apoptotic signaling pathway	8	2.42424	1.81351e-06	MAPK9, ADORA2A, CTSL, CTSK, PRKCD, JAK2, CTSS, TGFBR1	329	36	19734	13.3293	0.00702254	5.10675e-05	4.45625e-05
GOTERM_BP_DIRECT	GO:0038095~Fc-epsilon receptor signaling pathway	7	2.12121	2.10593e-06	MAPK10, LYN, IKBKB, MAPK9, MAPK8, SYK, PLCG1	329	24	19734	17.4947	0.00815027	5.88752e-05	5.13757e-05
GOTERM_BP_DIRECT	GO:0045937~positive regulation of phosphate metabolic process	5	1.51515	2.5214e-06	PDGFRB, CSF1R, FLT1, FLT4, KDR	329	7	19734	42.8441	0.00975031	6.94904e-05	6.06387e-05
GOTERM_BP_DIRECT	GO:0016098~monoterpenoid metabolic process	5	1.51515	2.5214e-06	CYP2C9, CYP2D6, CYP1A2, CYP2C19, CYP3A4	329	7	19734	42.8441	0.00975031	6.94904e-05	6.06387e-05
GOTERM_BP_DIRECT	GO:2000352~negative regulation of endothelial cell apoptotic process	8	2.42424	2.66464e-06	TERT, ITGB3, SERPINE1, ABL1, KDR, BRAF, TEK, ICAM1	329	38	19734	12.6277	0.0103014	7.29211e-05	6.36324e-05
GOTERM_BP_DIRECT	GO:0007507~heart development	16	4.84848	2.8158e-06	MAP2K1, PRKDC, MMP2, PTPN11, CACNA1C, TGFBR1, KAT2B, GYS1, SHH, RBP4, EP300, TNNI3, ATM, PPARG, TEK, PPARA	329	212	19734	4.52693	0.0108826	7.65189e-05	6.67719e-05
GOTERM_BP_DIRECT	GO:1900034~regulation of cellular response to heat	6	1.81818	3.22258e-06	GSK3B, HSF1, EP300, ATM, MAPT, MTOR	329	15	19734	23.9927	0.0124449	8.63652e-05	7.53639e-05
GOTERM_BP_DIRECT	GO:0003376~sphingosine-1-phosphate receptor signaling pathway	6	1.81818	3.22258e-06	S1PR1, AKT1, S1PR3, PIK3CB, S1PR2, PIK3CG	329	15	19734	23.9927	0.0124449	8.63652e-05	7.53639e-05
GOTERM_BP_DIRECT	GO:0018107~peptidyl-threonine phosphorylation	9	2.72727	3.30016e-06	GSK3B, MAPK8, CDK5, ROCK1, PRKDC, PRKCD, MAPK1, AKT1, PRKCA	329	55	19734	9.8152	0.0127426	8.78385e-05	7.66496e-05
GOTERM_BP_DIRECT	GO:0002862~negative regulation of inflammatory response to antigenic stimulus	7	2.12121	3.50264e-06	LYN, FGR, SYK, SRC, PLCG1, MAPK14, HLA-DRB1	329	26	19734	16.1489	0.0135191	9.25936e-05	8.0799e-05
GOTERM_BP_DIRECT	GO:0035556~intracellular signal transduction	23	6.9697	3.72939e-06	PRKCG, GSK3B, PRKCH, PRKAA2, SYK, SRC, PRKCE, PRKCD, PSEN2, PRKCA, PTPN11, PSEN1, MAPK14, TGFBR1, EDNRB, AKT2, AKT1, MAPK1, PTPN6, JAK2, JAK3, JAK1, MAPK3	329	432	19734	3.19347	0.0143879	9.79218e-05	8.54485e-05
GOTERM_BP_DIRECT	GO:0006695~cholesterol biosynthetic process	8	2.42424	3.82578e-06	G6PD, PRKAA2, NPC1L1, CHEK2, HMGCR, CFTR, CES1, FDFT1	329	40	19734	11.9964	0.014757	9.97784e-05	8.70686e-05
GOTERM_BP_DIRECT	GO:0007173~epidermal growth factor receptor signaling pathway	9	2.72727	4.35145e-06	PIK3CA, SRC, ABL1, AKT1, BRAF, PTPN11, PLCG1, PTK2, EGFR	329	57	19734	9.4708	0.0167676	0.000112732	9.83718e-05
GOTERM_BP_DIRECT	GO:0019222~regulation of metabolic process	7	2.12121	4.44072e-06	MC4R, CNR2, CNR1, S1PR1, S1PR3, S1PR2, TNF	329	27	19734	15.5508	0.0171086	0.000114282	9.9725e-05
GOTERM_BP_DIRECT	GO:0090399~replicative senescence	6	1.81818	4.62367e-06	MME, TERT, CHEK2, SERPINE1, ATM, TP53	329	16	19734	22.4932	0.0178072	0.000117435	0.000102476
GOTERM_BP_DIRECT	GO:0015909~long-chain fatty acid transport	6	1.81818	4.62367e-06	FABP2, FABP3, FABP4, FABP5, PPARG, CD36	329	16	19734	22.4932	0.0178072	0.000117435	0.000102476
GOTERM_BP_DIRECT	GO:0060336~negative regulation of type II interferon-mediated signaling pathway	5	1.51515	4.97665e-06	ARG1, NR1H2, NR1H3, PPARG, PTPN2	329	8	19734	37.4886	0.0191535	0.00012558	0.000109583
GOTERM_BP_DIRECT	GO:0071260~cellular response to mechanical stimulus	10	3.0303	5.18752e-06	PTGER4, MAPK8, IL1B, ITGB3, CASP1, PTGS2, FGF2, EGFR, IGF1R, MAPK3	329	77	19734	7.78984	0.0199569	0.000130056	0.000113489
GOTERM_BP_DIRECT	GO:0035094~response to nicotine	8	2.42424	5.38062e-06	HDAC2, CNR1, CHRNA7, MMP2, BCL2, MAPK1, SLC7A11, IGF1R	329	42	19734	11.4251	0.0206921	0.000134033	0.000116959
GOTERM_BP_DIRECT	GO:0006935~chemotaxis	12	3.63636	5.68149e-06	CCR1, MAP2K1, PLAU, PTAFR, S1PR1, MAPK1, PIK3CB, CCR5, MAPK14, FGF2, CCR3, CCR2	329	121	19734	5.9486	0.0218364	0.000140626	0.000122713
GOTERM_BP_DIRECT	GO:0032729~positive regulation of type II interferon production	10	3.0303	5.77947e-06	IL1B, PDE4D, ABL1, TLR9, F2RL1, PTPN22, JAK2, TNF, IL2, CCR2	329	78	19734	7.68997	0.0222088	0.000142146	0.000124039
GOTERM_BP_DIRECT	GO:0050852~T cell receptor signaling pathway	12	3.63636	6.15325e-06	IKBKB, PTPRC, PIK3CA, PDE4D, ABL1, MAPK1, PTPN6, BRAF, PTPN22, PLCG1, PSEN1, HLA-DRB1	329	122	19734	5.89985	0.023628	0.000149555	0.000130504
GOTERM_BP_DIRECT	GO:0042981~regulation of apoptotic process	16	4.84848	6.15768e-06	VCP, HSP90AA1, XIAP, CDK5, APEX1, CASP1, ABL1, AKT1, PTPN6, ATM, JAK2, RAF1, JAK3, TP53, CTSB, TGM2	329	226	19734	4.2465	0.0236448	0.000149555	0.000130504
GOTERM_BP_DIRECT	GO:0031295~T cell costimulation	8	2.42424	6.33597e-06	LYN, DPP4, PIK3CA, SRC, AKT1, PTPN6, PTPN11, MTOR	329	43	19734	11.1594	0.024321	0.000152929	0.000133449
GOTERM_BP_DIRECT	GO:0071333~cellular response to glucose stimulus	10	3.0303	6.42837e-06	ERN1, CASR, ACE, PRKAA2, PIK3CA, CMA1, NOX4, PRKACA, ICAM1, IGF1R	329	79	19734	7.59263	0.0246713	0.000154038	0.000134416
GOTERM_BP_DIRECT	GO:0030194~positive regulation of blood coagulation	6	1.81818	6.46118e-06	TBXA2R, F2R, SERPINE1, CD36, HPSE, F2	329	17	19734	21.17	0.0247956	0.000154038	0.000134416
GOTERM_BP_DIRECT	GO:0006979~response to oxidative stress	12	3.63636	6.65881e-06	APP, MMP14, MAPK8, EPAS1, IDH1, ABL1, AKT1, PSEN1, PTGS2, MPO, TP53, PTGS1	329	123	19734	5.85188	0.0255443	0.000157781	0.000137683
GOTERM_BP_DIRECT	GO:0014070~response to organic cyclic compound	9	2.72727	7.32041e-06	LYN, IGFBP1, MMP14, G6PD, EDNRB, SLC10A1, CTSK, SLC7A11, PPARA	329	61	19734	8.84977	0.0280464	0.000172407	0.000150446
GOTERM_BP_DIRECT	GO:0007186~G protein-coupled receptor signaling pathway	36	10.9091	7.89839e-06	PTGER2, PTAFR, PIK3CB, LTB4R, PIK3CG, HRH1, EDNRA, TBXA2R, S1PR1, AKT1, S1PR3, S1PR2, JAK2, CCR5, TGM2, ABCA1, PDGFRB, GHSR, CASR, NPY5R, INSR, GPR55, F2R, ADRA2C, F2, ADRA2A, AR, SMO, MTNR1B, ADORA2B, PDE3A, AGTR1, F2RL1, PTPN6, PPARG, AGTR2	329	943	19734	2.28987	0.030227	0.000184898	0.000161346
GOTERM_BP_DIRECT	GO:0015908~fatty acid transport	7	2.12121	8.54119e-06	LYN, FABP2, LYPLA1, FABP4, FABP5, CD36, PPARD	329	30	19734	13.9957	0.0326464	0.000198749	0.000173432
GOTERM_BP_DIRECT	GO:0071380~cellular response to prostaglandin E stimulus	6	1.81818	8.82472e-06	PTGER4, PRKAA2, PTGER2, PRKCE, AKT1, PPARG	329	18	19734	19.9939	0.0337117	0.000204124	0.000178123
GOTERM_BP_DIRECT	GO:0001935~endothelial cell proliferation	7	2.12121	1.04438e-05	ERN1, MMP14, TEK, PIK3CB, FGF2, TGFBR1, VEGFA	329	31	19734	13.5443	0.0397724	0.000240146	0.000209556
GOTERM_BP_DIRECT	GO:0038084~vascular endothelial growth factor signaling pathway	6	1.81818	1.18138e-05	FLT1, PIK3CA, FLT4, KDR, PGF, VEGFA	329	19	19734	18.9416	0.0448707	0.000266057	0.000232167
GOTERM_BP_DIRECT	GO:2000811~negative regulation of anoikis	6	1.81818	1.18138e-05	ITGB1, NTRK2, PIK3CA, SRC, BCL2, PTK2	329	19	19734	18.9416	0.0448707	0.000266057	0.000232167
GOTERM_BP_DIRECT	GO:0006006~glucose metabolic process	9	2.72727	1.18445e-05	G6PD, PIK3CA, FABP5, AKT2, AKT1, MAPK14, TNF, GCK, PPARD	329	65	19734	8.30517	0.0449849	0.000266057	0.000232167
GOTERM_BP_DIRECT	GO:0032731~positive regulation of interleukin-1 beta production	9	2.72727	1.18445e-05	P2RX7, APP, IL6, CASP1, NLRP3, F2RL1, CD36, JAK2, TNF	329	65	19734	8.30517	0.0449849	0.000266057	0.000232167
GOTERM_BP_DIRECT	GO:0042130~negative regulation of T cell proliferation	8	2.42424	1.34826e-05	SHH, ARG1, PLA2G2A, PTPN6, PDE5A, PLA2G5, HLA-DRB1, IDO1	329	48	19734	9.99696	0.051045	0.000301112	0.000262757
GOTERM_BP_DIRECT	GO:0007613~memory	10	3.0303	1.42619e-05	KAT2B, HRH1, FEN1, CNR1, CHRNA7, INSR, MAPT, HTR2A, PSEN1, PTGS2	329	87	19734	6.89446	0.0539144	0.000316696	0.000276356
GOTERM_BP_DIRECT	GO:0060397~growth hormone receptor signaling pathway via JAK-STAT	5	1.51515	1.45411e-05	LYN, PTPN1, JAK2, JAK3, JAK1	329	10	19734	29.9909	0.0549404	0.000319248	0.000278582
GOTERM_BP_DIRECT	GO:0050764~regulation of phagocytosis	5	1.51515	1.45411e-05	FGR, PRKCG, PTPRC, SYK, ITGAV	329	10	19734	29.9909	0.0549404	0.000319248	0.000278582
GOTERM_BP_DIRECT	GO:1901224~positive regulation of non-canonical NF-kappaB signal transduction	9	2.72727	1.48714e-05	APP, VCP, IL1B, TLR9, NLRP3, TNF, RHOA, EGFR, NR3C2	329	67	19734	8.05725	0.0561525	0.000324664	0.000283308
GOTERM_BP_DIRECT	GO:0006874~intracellular calcium ion homeostasis	11	3.33333	1.51394e-05	CCR1, EDNRA, CASR, VDR, CHRNA7, TNNI3, PIK3CB, HTR2A, CTRC, ELANE, CCR2	329	110	19734	5.99818	0.057135	0.000328669	0.000286803
GOTERM_BP_DIRECT	GO:0035924~cellular response to vascular endothelial growth factor stimulus	7	2.12121	1.52768e-05	ERN1, FLT1, FLT4, KDR, AKT1, MAPK14, VEGFA	329	33	19734	12.7234	0.0576382	0.000329808	0.000287797
GOTERM_BP_DIRECT	GO:0070527~platelet aggregation	8	2.42424	1.55076e-05	PDGFRA, ITGB3, TUBB1, TYRO3, PTPN6, SLC7A11, PIK3CB, PIK3CG	329	49	19734	9.79294	0.0584831	0.000331759	0.0002895
GOTERM_BP_DIRECT	GO:0045780~positive regulation of bone resorption	6	1.81818	1.55379e-05	MC4R, SYK, SRC, ITGB3, PRKCA, EGFR	329	20	19734	17.9945	0.0585939	0.000331759	0.0002895
GOTERM_BP_DIRECT	GO:0030307~positive regulation of cell growth	10	3.0303	1.56576e-05	IGFBP1, MMP14, ADAM17, BCL2, AKT1, F2, EGFR, TGFBR1, IL2, MTOR	329	88	19734	6.81611	0.0590318	0.000332489	0.000290136
GOTERM_BP_DIRECT	GO:0070301~cellular response to hydrogen peroxide	9	2.72727	1.66134e-05	ERN1, IL6, HDAC2, SRC, AXL, HSF1, PRKCD, MDM2, ABL1	329	68	19734	7.93876	0.0625202	0.000350867	0.000306174
GOTERM_BP_DIRECT	GO:0032369~negative regulation of lipid transport	4	1.21212	1.79772e-05	NR1H2, ITGB3, NR1H3, ITGAV	329	4	19734	59.9818	0.0674755	0.000377618	0.000329517
GOTERM_BP_DIRECT	GO:0048873~homeostasis of number of cells within a tissue	7	2.12121	1.82927e-05	P2RX7, SMO, F2R, BCL2, PTPN11, CCR2, VEGFA	329	34	19734	12.3492	0.0686182	0.000382179	0.000333497
GOTERM_BP_DIRECT	GO:0060326~cell chemotaxis	10	3.0303	1.88005e-05	PDGFRB, CCR1, PDGFRA, ABCC1, PRKCD, AGTR1, AGTR2, CCR5, CCR3, CCR2	329	90	19734	6.66464	0.0704542	0.000388609	0.000339108
GOTERM_BP_DIRECT	GO:0030183~B cell differentiation	10	3.0303	1.88005e-05	ITGB1, HDAC4, ADAM17, PTPRC, SYK, ITGA4, EP300, PIK3R1, JAK3, PTPN2	329	90	19734	6.66464	0.0704542	0.000388609	0.000339108
GOTERM_BP_DIRECT	GO:0002042~cell migration involved in sprouting angiogenesis	6	1.81818	2.01167e-05	ITGB1, KDR, AKT1, FGF2, EPHB4, VEGFA	329	21	19734	17.1376	0.0751969	0.000404838	0.00035327
GOTERM_BP_DIRECT	GO:0046677~response to antibiotic	6	1.81818	2.01167e-05	HSP90AA1, MDM2, ALPL, JAK2, TP53, JAK1	329	21	19734	17.1376	0.0751969	0.000404838	0.00035327
GOTERM_BP_DIRECT	GO:0060252~positive regulation of glial cell proliferation	6	1.81818	2.01167e-05	LYN, IL6, PRKCH, IL1B, TNF, EGFR	329	21	19734	17.1376	0.0751969	0.000404838	0.00035327
GOTERM_BP_DIRECT	GO:0061028~establishment of endothelial barrier	6	1.81818	2.01167e-05	EDNRA, EDNRB, PDE4D, F2RL1, HPSE, ICAM1	329	21	19734	17.1376	0.0751969	0.000404838	0.00035327
GOTERM_BP_DIRECT	GO:0042759~long-chain fatty acid biosynthetic process	6	1.81818	2.01167e-05	CYP2C9, CYP2D6, ALOX5, ALOX15, CYP1A2, CYP3A4	329	21	19734	17.1376	0.0751969	0.000404838	0.00035327
GOTERM_BP_DIRECT	GO:0008630~intrinsic apoptotic signaling pathway in response to DNA damage	8	2.42424	2.03148e-05	POLB, PRKDC, CHEK2, BCL2, ABL1, ATM, PIK3R1, TNF	329	51	19734	9.4089	0.0759085	0.000404838	0.00035327
GOTERM_BP_DIRECT	GO:0048013~ephrin receptor signaling pathway	8	2.42424	2.03148e-05	LYN, SRC, MMP2, PTPN11, EPHB2, MMP9, EPHB4, PTK2	329	51	19734	9.4089	0.0759085	0.000404838	0.00035327
GOTERM_BP_DIRECT	GO:0071300~cellular response to retinoic acid	9	2.72727	2.0615e-05	ABCA1, LYN, RET, GSK3B, HDAC2, CYP26B1, ATM, PPARG, TNF	329	70	19734	7.71194	0.076986	0.000408725	0.000356661
GOTERM_BP_DIRECT	GO:0045931~positive regulation of mitotic cell cycle	7	2.12121	2.17708e-05	APP, HSF1, MDM2, ABL1, PTPN11, PRKCA, AURKA	329	35	19734	11.9964	0.0811222	0.000429448	0.000374745
GOTERM_BP_DIRECT	GO:0071492~cellular response to UV-A	5	1.51515	2.25511e-05	MME, MMP1, MMP2, MMP3, MMP9	329	11	19734	27.2644	0.0839044	0.000438168	0.000382354
GOTERM_BP_DIRECT	GO:0051239~regulation of multicellular organismal process	5	1.51515	2.25511e-05	JAK2, TNF, PTK2, TGFBR1, JAK1	329	11	19734	27.2644	0.0839044	0.000438168	0.000382354
GOTERM_BP_DIRECT	GO:0019370~leukotriene biosynthetic process	5	1.51515	2.25511e-05	SYK, ALOX5, ALOX5AP, PLA2G4A, PLA2G5	329	11	19734	27.2644	0.0839044	0.000438168	0.000382354
GOTERM_BP_DIRECT	GO:0006909~phagocytosis	9	2.72727	2.2901e-05	ITGB1, ADORA2A, PIK3CA, AXL, ITGB2, TYRO3, ITGAL, MET, ELANE	329	71	19734	7.60332	0.0851492	0.000442752	0.000386354
GOTERM_BP_DIRECT	GO:0031334~positive regulation of protein-containing complex assembly	8	2.42424	2.31436e-05	GSK3B, VCP, SYK, MMP1, MMP3, TNF, RHOA, VEGFA	329	52	19734	9.22796	0.0860113	0.000443034	0.000386601
GOTERM_BP_DIRECT	GO:0070371~ERK1 and ERK2 cascade	8	2.42424	2.31436e-05	PTGER4, MAP2K1, ABL1, MAPK1, BRAF, ITGAV, FGF2, MAPK3	329	52	19734	9.22796	0.0860113	0.000443034	0.000386601
GOTERM_BP_DIRECT	GO:0030163~protein catabolic process	9	2.72727	2.53957e-05	P2RX7, MMP14, MME, CMA1, CHEK2, MMP2, MMP3, ELANE, MTOR	329	72	19734	7.49772	0.0939754	0.000483633	0.000422027
GOTERM_BP_DIRECT	GO:0060324~face development	6	1.81818	2.56803e-05	MAP2K1, EDNRA, MAPK1, BRAF, RAF1, MAPK3	329	22	19734	16.3587	0.094977	0.000483633	0.000422027
GOTERM_BP_DIRECT	GO:0033554~cellular response to stress	6	1.81818	2.56803e-05	MAPK10, MAPK9, MAPK8, MAPK1, MAPK14, MAPK3	329	22	19734	16.3587	0.094977	0.000483633	0.000422027
GOTERM_BP_DIRECT	GO:0043542~endothelial cell migration	7	2.12121	2.57622e-05	DPP4, PIK3CA, ITGB2, ABL1, RHOA, TGFBR1, VEGFA	329	36	19734	11.6631	0.0952651	0.000483633	0.000422027
GOTERM_BP_DIRECT	GO:0051091~positive regulation of DNA-binding transcription factor activity	10	3.0303	2.67177e-05	HDAC4, IL6, IL1B, HSF1, EP300, AKT1, PPARG, ESR1, TNF, ESR2	329	94	19734	6.38104	0.0986183	0.000499159	0.000435576
GOTERM_BP_DIRECT	GO:0042572~retinol metabolic process	8	2.42424	2.97785e-05	LIPE, RBP4, AKR1B10, DGAT1, CYP2D6, CYP1A2, AKR1B1, CYP3A4	329	54	19734	8.88619	0.109276	0.00055368	0.000483152
GOTERM_BP_DIRECT	GO:0046326~positive regulation of glucose import	7	2.12121	3.03217e-05	TERT, AKT2, INSR, AKT1, PTPN11, PIK3R1, MAPK14	329	37	19734	11.3479	0.111154	0.000558436	0.000487302
GOTERM_BP_DIRECT	GO:0070555~response to interleukin-1	7	2.12121	3.03217e-05	HDAC4, APP, SRC, IL1B, PRKCA, SELE, SNCA	329	37	19734	11.3479	0.111154	0.000558436	0.000487302
GOTERM_BP_DIRECT	GO:0042178~xenobiotic catabolic process	6	1.81818	3.23688e-05	CYP2C9, CYP2D6, CYP1A2, NR1I2, CYP2C19, CYP3A4	329	23	19734	15.6474	0.118197	0.000593326	0.000517748
GOTERM_BP_DIRECT	GO:0032308~positive regulation of prostaglandin secretion	5	1.51515	3.33839e-05	P2RX7, IL1B, PLA2G10, PLA2G4A, PTGES	329	12	19734	24.9924	0.121669	0.000609059	0.000531477
GOTERM_BP_DIRECT	GO:0071392~cellular response to estradiol stimulus	7	2.12121	3.55074e-05	CCNA2, MMP2, HSF1, ESR1, ESR2, EGFR, IGF1R	329	38	19734	11.0493	0.128887	0.000641775	0.000560026
GOTERM_BP_DIRECT	GO:0002052~positive regulation of neuroblast proliferation	7	2.12121	3.55074e-05	ITGB1, SHH, SMO, KDM1A, HIF1A, FGF2, VEGFA	329	38	19734	11.0493	0.128887	0.000641775	0.000560026
GOTERM_BP_DIRECT	GO:0042127~regulation of cell population proliferation	12	3.63636	3.59005e-05	SHH, MMP7, NOS2, PLAU, PTGER2, AGTR1, PLA2G4A, XIAP, BRAF, SLC7A11, PTK2, PTGS1	329	147	19734	4.89647	0.130217	0.000645877	0.000563605
GOTERM_BP_DIRECT	GO:0045861~negative regulation of proteolysis	6	1.81818	4.03327e-05	CDK5, NR1H2, NR1H3, AKT1, F2, TP53	329	24	19734	14.9954	0.14507	0.000722271	0.000630268
GOTERM_BP_DIRECT	GO:0008217~regulation of blood pressure	9	2.72727	4.155e-05	EDNRA, ACE, EDNRB, REN, PPARG, AGTR2, PTGS2, NOX1, PTGS1	329	77	19734	7.01086	0.149105	0.000740658	0.000646313
GOTERM_BP_DIRECT	GO:1903078~positive regulation of protein localization to plasma membrane	8	2.42424	4.26007e-05	ITGB1, PRKCH, PRKCE, AKT1, PIK3R1, EPHB2, TNF, EGFR	329	57	19734	8.41849	0.152572	0.000755919	0.00065963
GOTERM_BP_DIRECT	GO:0045923~positive regulation of fatty acid metabolic process	4	1.21212	4.43882e-05	GHSR, PPARG, PPARA, PPARD	329	5	19734	47.9854	0.158439	0.000780508	0.000681087
GOTERM_BP_DIRECT	GO:0031622~positive regulation of fever generation	4	1.21212	4.43882e-05	CNR1, IL1B, PTGS2, TNF	329	5	19734	47.9854	0.158439	0.000780508	0.000681087
GOTERM_BP_DIRECT	GO:0042060~wound healing	9	2.72727	4.56381e-05	PDGFRA, ITGB3, ALOX15, FGF1, RAF1, PPARA, FGF2, TGFBR1, PPARD	329	78	19734	6.92097	0.162517	0.000798872	0.000697112
GOTERM_BP_DIRECT	GO:0031401~positive regulation of protein modification process	5	1.51515	4.75903e-05	PDGFRB, CSF1R, FLT1, FLT4, KDR	329	13	19734	23.0699	0.168846	0.000814695	0.000710919
GOTERM_BP_DIRECT	GO:0097242~amyloid-beta clearance	5	1.51515	4.75903e-05	MSR1, MME, INSR, ITGB2, IGF1R	329	13	19734	23.0699	0.168846	0.000814695	0.000710919
GOTERM_BP_DIRECT	GO:0033628~regulation of cell adhesion mediated by integrin	5	1.51515	4.75903e-05	LYN, PLAU, PTPN11, PTK2, PIK3CG	329	13	19734	23.0699	0.168846	0.000814695	0.000710919
GOTERM_BP_DIRECT	GO:0010763~positive regulation of fibroblast migration	5	1.51515	4.75903e-05	ITGB1, ITGB3, PRKCE, AKT1, PTK2	329	13	19734	23.0699	0.168846	0.000814695	0.000710919
GOTERM_BP_DIRECT	GO:0033690~positive regulation of osteoblast proliferation	5	1.51515	4.75903e-05	ITGB3, ABL1, ITGAV, HPSE, IGF1R	329	13	19734	23.0699	0.168846	0.000814695	0.000710919

## Sheet: CC
Category	Term	Count	%	PValue	Genes	List Total	Pop Hits	Pop Total	Fold Enrichment	Bonferroni	Benjamini	FDR
GOTERM_CC_DIRECT	GO:0005886~plasma membrane	180	54.5455	8.79665e-27	APP, ITGA2B, SERPINE1, TNF, MYLK, ICAM1, IGF1R, EDNRA, EDNRB, PLAU, ANPEP, AKT2, KDR, AKT1, EPHB2, PRKACA, EPHB4, TGM2, PDGFRB, PRKCG, PDGFRA, GHSR, CASR, MAP2K1, PRKCH, DGAT1, PRKCE, F2R, PRKCD, PRKCA, MIF, PDYN, AR, ADAM17, SMO, MTNR1B, TYRO3, AGTR1, AGTR2, RAF1, CFTR, ABCG1, ABCG2, FTO, CSF1R, ABCB1, CHRNA7, GLO1, ALOX15, PSEN2, ADRB1, CACNA1C, PSEN1, ADRB2, PIK3R1, PLA2G5, CYP2C19, DPP4, HRH1…	330	5592	20887	2.03736	4.07285e-24	4.07285e-24	3.4307e-24
GOTERM_CC_DIRECT	GO:0043235~receptor complex	33	10	1.92389e-21	RET, ITGB1, CSF1R, APP, FLT1, SRC, FLT4, ITGB3, ITGB2, ADRB2, EGFR, NR3C2, IGF1R, RXRA, KDR, CD36, EPHB4, PDGFRB, PDGFRA, NTRK2, VDR, INSR, NR1H4, NR1H3, TGFBR1, ADRA2A, PTPRC, AXL, TYRO3, PPARG, TEK, MET, FGFR1	330	225	20887	9.28311	8.90761e-19	4.4538e-19	3.75159e-19
GOTERM_CC_DIRECT	GO:0045121~membrane raft	32	9.69697	3.1176e-21	ITGB1, APP, SRC, ITGB2, KCNA3, PSEN2, KCNA5, PSEN1, TNF, EGFR, ICAM1, DPP4, IKBKB, SHH, CNR1, KDR, S1PR1, CD36, JAK2, CTSD, ABCA1, LYN, GHSR, MME, SELE, TGFBR1, ADAM17, PTPRC, TEK, HPSE, MAPT, ABCG2	330	211	20887	9.59908	1.44345e-18	4.8115e-19	4.05289e-19
GOTERM_CC_DIRECT	GO:0009897~external side of plasma membrane	39	11.8182	5.23943e-18	ITGB1, ITGB3, ITGA2B, ITGB2, PLG, ITGAL, TNF, ICAM1, PLAU, ANPEP, CTSK, KDR, S1PR1, ITGAV, CD36, CCR5, CCR3, CCR2, CTSB, CCR1, ABCA1, PDGFRA, ACE, ITGA4, F10, INSR, GSR, TRPV1, F2, SELE, F3, SELP, P2RX7, PTPRC, SELL, AGTR1, AGTR2, ABCG1, HLA-DRB1	330	429	20887	5.75399	2.42586e-15	6.06465e-16	5.10845e-16
GOTERM_CC_DIRECT	GO:0005576~extracellular region	85	25.7576	4.36154e-16	APP, FLT4, SERPINE1, F13A1, FGF1, MPO, FGF2, TNF, CTSS, ADAMTS4, ADAMTS5, SHH, ADAMTS1, PLAU, CTSL, CTSK, KDR, EPHB2, CTSD, EPHB4, TGM2, CTSB, IGFBP1, ST6GAL1, HSP90AA1, MMP7, MMP1, ARG1, IGFBP3, MMP2, IGFBP2, PRKCD, MMP3, F2R, MIF, PDYN, MMP8, F2, MMP9, PGF, FGR, MMP12, RBP4, MMP13, F9, IL1B, PLA2G10, TLR9, MAPT, MET, CETP, VCP, ROCK1, PON1, PLG, PLA2G5, PLA2G7, DPP4, TTR, ALOX5, MAPK1, NLRP3, I…	330	2101	20887	2.56068	2.05613e-13	4.03878e-14	3.402e-14
GOTERM_CC_DIRECT	GO:0009986~cell surface	44	13.3333	2.35304e-15	ITGB1, CSF1R, APP, ABCB1, ITGB3, ITGA2B, ITGB2, PSEN2, PLG, KCNA5, PSEN1, SLC7A11, ITGAL, TNF, EGFR, ICAM1, DPP4, SHH, PLAU, ITGAV, CD36, EPHB2, CCR5, ELANE, LYN, GHSR, LYPLA1, CASR, HSP90AA1, MME, ITGA4, F2R, MIF, F3, TGFBR1, VEGFA, ADAM17, PTPRC, AXL, TYRO3, TEK, MET, HLA-DRB1, CFTR	330	657	20887	4.23886	1.07947e-12	1.81576e-13	1.52948e-13
GOTERM_CC_DIRECT	GO:0005737~cytoplasm	151	45.7576	1.44662e-12	APP, AHR, NR3C1, FGF1, FGF2, MYLK, CCND1, CYP2D6, ANPEP, CHEK2, AKT2, TUBB1, NAMPT, AKT1, EP300, PRKACA, PDGFRB, PRKCG, PDGFRA, G6PD, PRKCH, PRKCE, PRKCD, PRKCA, MIF, PRKAB1, ERN1, AR, ADAM17, RAF1, TP53, CFTR, IDO1, CES1, FTO, VCP, ABCB1, EPAS1, GLO1, ALOX12, CACNA1C, PIK3R1, CYP2C19, HIF1A, FOXO1, TERT, ABL1, NLRP3, PLCG1, ELANE, CCR1, LYN, ACE, VDR, IDH1, PLK1, BRAF, ESR1, PTK2, CYP2C9, CDK5, …	330	5754	20887	1.661	6.69785e-10	9.56839e-11	8.05976e-11
GOTERM_CC_DIRECT	GO:0005829~cytosol	147	44.5455	7.83539e-12	APP, AHR, NR3C1, FGF1, MYLK, NR3C2, LIPE, CCND1, AKT2, NAMPT, AKT1, EP300, EPHB2, PDE8B, PRKACA, EPHB4, TGM2, PRKCG, MAP2K1, G6PD, PRKCH, PRKCE, PRKCD, PRKCA, MIF, PRKAB1, AR, ADAM17, RAF1, TP53, CFTR, IDO1, CES1, FTO, VCP, MAOA, PRKDC, EPAS1, GLO1, ALOX15, ALOX12, PIK3R1, HIF1A, FOXO1, HRH1, TERT, ABL1, NLRP3, PLCG1, ELANE, LYN, VDR, EPHX2, IDH1, PLK1, BRAF, ESR1, PTK2, BHMT, AKR1B10, CDK5, FASN…	330	5649	20887	1.64705	3.62779e-09	4.53473e-10	3.81975e-10
GOTERM_CC_DIRECT	GO:0005901~caveola	15	4.54545	1.03683e-11	SRC, INSR, F2R, KCNA5, HTR2A, PTGS2, SELE, IGF1R, LIPE, SMO, KCNMA1, MAPK1, CD36, JAK2, MAPK3	330	75	20887	12.6588	4.80056e-09	5.33393e-10	4.49294e-10
GOTERM_CC_DIRECT	GO:0005615~extracellular space	72	21.8182	9.2939e-11	APP, FLT1, SERPINE1, AKR1B1, F13A1, FGF1, MPO, FGF2, TNF, CTSS, ICAM1, ADAMTS4, ADAMTS5, SHH, PLAU, CTSL, ANPEP, CTSK, NAMPT, CD36, CTSD, CTSB, IGFBP1, MMP7, MMP1, ARG1, IGFBP3, MMP2, IGFBP2, MMP3, MIF, MMP8, F2, MMP9, F3, PGF, MMP12, RBP4, MMP14, MMP13, F9, IL1B, PLA2G10, CETP, PON1, PLG, EGFR, TTR, ALOX5, IGFBP6, GC, XDH, ELANE, SNCA, ACE, F10, CMA1, PLA2G2A, SELE, IL2, VEGFA, SELP, IL6, FABP3,…	330	2033	20887	2.2416	4.30308e-08	4.30308e-09	3.62462e-09
GOTERM_CC_DIRECT	GO:0070062~extracellular exosome	75	22.7273	6.15028e-10	ITGB1, APP, ITGB3, SERPINE1, ITGA2B, ITGB2, AKR1B1, ITGAL, MPO, ICAM1, SLC22A12, ALDH2, PLAU, CTSL, CA2, ANPEP, TUBB1, NAMPT, ITGAV, PRKACA, CTSD, EPHB4, TGM2, CTSB, ABCC1, LYPLA1, G6PD, HSP90AA1, PRKCH, MMP7, MME, ITGA4, IGFBP2, PRKCD, PRKCA, MIF, F2, MMP9, RHOA, FGR, RBP4, F9, SMO, CETP, VCP, ABCB1, SRC, GLO1, PON1, PLG, ALOX12, PTGS1, DPP4, TTR, GC, ELANE, LYN, SLC16A1, ACE, EPHX2, INSR, IDH1,…	330	2258	20887	2.10232	2.84758e-07	2.58871e-08	2.18055e-08
GOTERM_CC_DIRECT	GO:0043025~neuronal cell body	26	7.87879	1.79624e-09	RET, PRKAA2, MAOB, HDAC1, SRC, PSEN2, HTR2A, PSEN1, TNF, IGF1R, ABL1, EPHB2, CCR2, SNCA, NTRK2, CASR, HSP90AA1, MME, ITGA4, TRPV1, PDYN, ADRA2A, P2RX7, ADORA2A, CDK5, MAPT	330	378	20887	4.35355	8.31658e-07	6.93048e-08	5.83777e-08
GOTERM_CC_DIRECT	GO:0048471~perinuclear region of cytoplasm	37	11.2121	4.55469e-09	ITGB1, APP, VCP, SRC, PSEN2, PTPN22, KCNA5, PIK3R1, EGFR, AURKA, ALOX5, HSF1, ABL1, PDE8B, PRKACA, CCR2, TGM2, SNCA, CTSB, PRKCG, ABCA1, LYN, NTRK2, HSP90AA1, NOS2, PRKCE, PDE4D, PLA2G2A, PRKCD, PRKCA, SELE, PTK2, PIK3CA, APEX1, NOX4, PPARG, PTGES	330	761	20887	3.07737	2.10882e-06	1.62217e-07	1.36641e-07
GOTERM_CC_DIRECT	GO:0016020~membrane	127	38.4848	6.62564e-09	APP, NR3C1, ICAM1, IGF1R, LIPE, CYP2D6, AKT1, EPHB2, PRKACA, PDGFRB, PDGFRA, CASR, G6PD, DGAT1, PGF, AR, ADAM17, SOAT1, MTNR1B, SOAT2, TYRO3, AGTR1, TP53, CFTR, ABCG1, PTGES, CSF1R, ABCB1, MAOA, PRKDC, CHRNA7, ALOX15, PSEN2, ALOX12, CACNA1C, PSEN1, ADRB2, PIK3R1, CYP19A1, DPP4, HSD11B1, APH1B, NLRP3, FDFT1, ABCA1, MSR1, ACE, SLC10A1, INSR, TRPV1, ESR1, PTK2, CDK9, PTPRC, CDK5, FASN, TBXAS1, PDE3A…	330	5048	20887	1.59238	3.06767e-06	2.16463e-07	1.82334e-07
GOTERM_CC_DIRECT	GO:0005925~focal adhesion	27	8.18182	7.01285e-09	ITGB1, FLT1, SRC, ITGB3, ITGA2B, ITGB2, EGFR, ICAM1, DPP4, PLAU, MAPK1, ITGAV, JAK2, JAK1, TGM2, MAPK3, PDGFRB, MAP2K1, MME, ITGA4, RHOA, PTK2, ADAM17, MMP14, PTPRC, NOX4, TEK	330	435	20887	3.92859	3.24694e-06	2.16463e-07	1.82334e-07
GOTERM_CC_DIRECT	GO:0016324~apical plasma membrane	26	7.87879	9.30874e-09	ABCB1, ITGB3, PSEN2, ADRB2, EGFR, DPP4, SLC22A12, CTSL, NPC1L1, CTSK, CD36, CTSB, PDGFRB, ABCC1, CASR, HSP90AA1, SLC16A1, PDE4D, SLC10A2, IGFBP2, ADAM17, KCNMA1, TLR9, TEK, CFTR, ABCG2	330	410	20887	4.01376	4.30994e-06	2.69372e-07	2.26901e-07
GOTERM_CC_DIRECT	GO:0032991~protein-containing complex	33	10	4.45648e-08	VCP, HDAC2, FEN1, KDM1A, PRKDC, HDAC1, ITGB3, PSEN2, AHR, PSEN1, NR3C1, PTGS2, HIF1A, EGFR, POLB, CASP1, ABL1, AKT1, SNCA, PTPN1, PDGFRA, HSP90AA1, SYK, PARP1, PTPN11, ESR1, KAT2B, AR, BCL2, MDM2, PTPN6, TP53, CFTR	330	684	20887	3.05365	2.06333e-05	1.21373e-06	1.02237e-06
GOTERM_CC_DIRECT	GO:0098978~glutamatergic synapse	25	7.57576	1.06925e-07	GSK3B, VCP, SRC, ITGB3, KCNA3, PLG, HTR2A, PSEN1, ELAVL1, AURKA, CNR1, AKT1, PLCG1, EPHB2, JAK2, PRKACA, MAPK3, LYN, GHSR, MAPK14, RHOA, ADRA2A, ADORA2A, ADORA2B, PIN1	330	432	20887	3.66284	4.95049e-05	2.75034e-06	2.3167e-06
GOTERM_CC_DIRECT	GO:0062023~collagen-containing extracellular matrix	24	7.27273	1.52733e-07	HSP90AA1, CMA1, MMP2, MMP3, SERPINE1, F13A1, PLG, ITGAL, F2, MMP8, F3, MMP9, CTSS, ICAM1, ADAMTS4, ADAMTS5, SHH, F9, ADAMTS1, CTSL, CTSD, ELANE, CTSB, TGM2	330	408	20887	3.72317	7.07127e-05	3.72185e-06	3.13504e-06
GOTERM_CC_DIRECT	GO:0098794~postsynapse	14	4.24242	4.42582e-07	GHSR, GSK3B, CHRNA7, PSEN1, ELAVL1, RHOA, P2RX7, ABL1, AKT1, S1PR2, EPHB2, JAK2, MET, SNCA	330	143	20887	6.19661	0.000204894	9.94586e-06	8.37772e-06
GOTERM_CC_DIRECT	GO:0043231~intracellular membrane-bounded organelle	37	11.2121	4.51108e-07	FTO, CSF1R, VCP, PIK3CB, CYP2C19, CYP3A4, MPO, CTSS, IGF1R, PTGS1, HSD11B1, CYP2D6, CTSL, AKT2, CTSK, S1PR1, ABCA1, LYN, PDGFRB, G6PD, SLC16A1, CMA1, PRKCE, PLA2G4A, BRAF, SMARCA2, SREBF2, PTK2, ESR2, CYP2C9, SMO, AXL, TBXAS1, CYP1A2, ATM, PPARG, HPSE	330	915	20887	2.55943	0.000208841	9.94586e-06	8.37772e-06
GOTERM_CC_DIRECT	GO:0005789~endoplasmic reticulum membrane	43	13.0303	5.85789e-07	VCP, PON1, PSEN2, HMGCR, PSEN1, SLC7A11, CYP2C19, CYP3A4, PTGS2, CYP19A1, EGFR, NR3C2, PTGS1, HSD11B1, SHH, CYP26B1, APH1B, CYP2D6, FDFT1, ABCA1, PDGFRA, DGAT1, PLA2G2A, PLA2G4A, SREBF2, RHOA, MTOR, ERN1, CYP2C9, SOAT1, SCD, SOAT2, TBXAS1, CYP1A2, ALOX5AP, TYRO3, BCL2, TLR9, NOX4, UGT2B7, ABCG1, CFTR, PTGES	330	1173	20887	2.32024	0.000271184	1.23282e-05	1.03844e-05
GOTERM_CC_DIRECT	GO:0005654~nucleoplasm	101	30.6061	7.91178e-07	KDM1A, RORA, AHR, NR3C1, FGF1, MPO, NR3C2, CCND1, CHEK2, AKT2, AKT1, EP300, EPHB2, PRKACA, PDGFRA, PRKCD, PRKCA, MIF, PRKAB1, AR, TP53, ABCG2, FTO, CSF1R, VCP, PRKDC, EPAS1, GLO1, PSEN1, HIF1A, FOXO1, TERT, ABL1, LYN, VDR, PLK1, ESR1, SMARCA2, ESR2, CDK9, CDK5, MDM2, PIN1, ATM, HPSE, GSK3B, FEN1, FLT4, ITGB3, PRKAG1, AKR1B1, PIK3CB, ELAVL1, POLB, HNF4A, CTSK, JAK2, LYPLA1, HSP90AA1, PARP1, DNMT3A…	330	4030	20887	1.58627	0.000366248	1.59268e-05	1.34156e-05
GOTERM_CC_DIRECT	GO:0030425~dendrite	24	7.27273	1.242e-06	PRKCG, RET, MSR1, NTRK2, GSK3B, APP, PRKAA2, MAOB, MME, CACNA1C, HTR2A, PSEN1, PDYN, MTOR, HRH1, ADORA2A, SMO, CNR2, CDK5, ABL1, MAPT, EPHB2, EPHB4, CCR2	330	460	20887	3.30229	0.000574882	2.39603e-05	2.01825e-05
GOTERM_CC_DIRECT	GO:0031012~extracellular matrix	17	5.15152	1.44057e-06	MMP7, MMP1, MMP2, MMP3, FGF1, MMP8, MMP9, VEGFA, MMP12, ADAMTS4, ADAMTS5, MMP14, MMP13, ADAMTS1, ALPL, HPSE, TGM2	330	240	20887	4.48332	0.000666762	2.66793e-05	2.24729e-05
GOTERM_CC_DIRECT	GO:0005783~endoplasmic reticulum	42	12.7273	1.92293e-06	APP, VCP, PSEN2, HMGCR, PSEN1, PTGS2, ELAVL1, CYP19A1, SHH, APH1B, CNR2, CYP2D6, KDR, NLRP3, TGM2, FDFT1, PTPN1, LYPLA1, MAP2K1, F10, PRKCE, PLA2G2A, PRKCD, PLA2G4A, PRKCA, SREBF2, VEGFA, ERN1, PROC, SMO, SOAT1, SCD, SOAT2, APEX1, TBXAS1, ALOX5AP, BCL2, TLR9, NOX4, TP53, PTPN2, CES1	330	1185	20887	2.24333	0.000889921	3.42429e-05	2.88439e-05
GOTERM_CC_DIRECT	GO:0005739~mitochondrion	48	14.5455	3.66617e-06	GSK3B, FEN1, MAOB, MAOA, SRC, PSEN1, TYMS, NR3C1, FOXO1, MAPK9, MAPK8, RXRA, ALDH2, CYP2D6, ABL1, AKT1, MAPK1, NLRP3, PRKACA, TGM2, MAPK3, SNCA, MAP2K1, HSP90AA1, PARP1, PRKCE, MMP2, IDH1, PRKCD, MMP3, GSR, PRKCA, BRAF, MAPK14, GCK, ESR2, ERN1, MAPK10, P2RX7, AKR1B10, CYP11B2, APEX1, BCL2, NOX4, MAPT, RAF1, TP53, ABCG1	330	1485	20887	2.04586	0.001696	6.2868e-05	5.29557e-05
GOTERM_CC_DIRECT	GO:0008305~integrin complex	7	2.12121	4.10356e-06	ITGB1, ITGA4, ITGB3, ITGB2, ITGA2B, ITGAV, ITGAL	330	28	20887	15.8235	0.00189815	6.78552e-05	5.71567e-05
GOTERM_CC_DIRECT	GO:0031234~extrinsic component of cytoplasmic side of plasma membrane	7	2.12121	1.61122e-05	LYN, FGR, CNR2, SRC, JAK2, JAK3, JAK1	330	35	20887	12.6588	0.00743226	0.00025724	0.000216682
GOTERM_CC_DIRECT	GO:0005634~nucleus	133	40.303	2.43401e-05	APP, KDM1A, RORA, AHR, NR3C1, FGF1, MPO, FGF2, NR3C2, CCND1, CHEK2, AKT2, KDR, AKT1, EP300, PDE8B, PRKACA, TGM2, PDGFRB, PRKCG, PDGFRA, MAP2K1, PRKCH, IGFBP3, PRKCE, PRKCD, PRKCA, PRKAB1, AR, TYRO3, RAF1, TP53, CFTR, FTO, VCP, PRKDC, EPAS1, PSEN2, PSEN1, ADRB2, PIK3R1, HIF1A, FOXO1, TERT, ABL1, NLRP3, LYN, VDR, PLK1, BRAF, ESR1, SMARCA2, ESR2, PTK2, CDK9, BHMT, CDK5, BCL2, MDM2, NOX4, PIN1, ATM, …	330	6175	20887	1.36325	0.0112063	0.000375649	0.000316421
GOTERM_CC_DIRECT	GO:1904813~ficolin-1-rich granule lumen	11	3.33333	2.93601e-05	VCP, HSP90AA1, ALOX5, IDH1, MAPK1, MIF, MAPK14, CTSD, MMP9, CTSS, CTSB	330	125	20887	5.56987	0.0135019	0.000438507	0.000369369
GOTERM_CC_DIRECT	GO:0032587~ruffle membrane	10	3.0303	3.39148e-05	ITGB1, FGR, ADAM17, SRC, AKT2, ITGB3, ITGAV, PLCG1, RHOA, EGFR	330	102	20887	6.20529	0.0155802	0.000490705	0.000413337
GOTERM_CC_DIRECT	GO:0005764~lysosome	17	5.15152	3.75454e-05	ACE, SRC, INSR, ADRB2, MPO, MTOR, CTSS, AKR1B10, CTSL, IL1B, CTSK, PLA2G10, TLR9, HPSE, CTSD, CTSB, SNCA	330	311	20887	3.4598	0.0172336	0.000515144	0.000433923
GOTERM_CC_DIRECT	GO:0036021~endolysosome lumen	4	1.21212	3.78291e-05	CTSL, CTSK, CTSS, CTSB	330	5	20887	50.6352	0.0173627	0.000515144	0.000433923
GOTERM_CC_DIRECT	GO:0005769~early endosome	17	5.15152	4.37609e-05	RET, PTPN1, NTRK2, APP, MAP2K1, MME, F2R, PSEN2, ADRB1, ADRB2, AKT2, KDR, F2RL1, MAPK1, CFTR, NOX1, MAPK3	330	315	20887	3.41586	0.0200579	0.000578894	0.000487621
GOTERM_CC_DIRECT	GO:0031594~neuromuscular junction	9	2.72727	0.000102743	P2RX7, ITGB1, HDAC4, APP, CDK5, F2R, PSEN2, PSEN1, PRKACA	330	92	20887	6.1918	0.0464588	0.00132139	0.00111305
GOTERM_CC_DIRECT	GO:0030424~axon	18	5.45455	0.000120961	RET, NTRK2, GSK3B, APP, PRKAA2, MME, INSR, KCNA3, SLC7A11, HTR2A, PSEN1, IGF1R, MAPK8, CDK5, CNR1, MAPT, EPHB2, SNCA	330	380	20887	2.99813	0.0544689	0.00149041	0.00125542
GOTERM_CC_DIRECT	GO:0031092~platelet alpha granule membrane	5	1.51515	0.000122323	SELP, ITGB3, ITGA2B, CD36, SNCA	330	17	20887	18.6159	0.055065	0.00149041	0.00125542
GOTERM_CC_DIRECT	GO:0000785~chromatin	36	10.9091	0.00016779	HDAC4, HDAC2, KDM1A, PRKDC, EPAS1, HDAC1, NR1I3, NR1I2, RORA, AHR, NR3C1, HIF1A, FOXO1, NR3C2, RXRB, RXRA, HNF4A, HSF1, EP300, RXRG, TGM2, PARP1, VDR, NR1H2, PLK1, NR1H4, NR1H3, SMARCA2, ESR1, SREBF2, ESR2, AR, PPARG, PPARA, TP53, PPARD	330	1156	20887	1.97109	0.0747517	0.00199196	0.0016779
GOTERM_CC_DIRECT	GO:0005911~cell-cell junction	12	3.63636	0.000255798	P2RX7, PRKCG, APP, ADAM17, PRKCH, ITGB3, PRKCD, AKT1, PTPN6, TEK, PLCG1, PIK3R1	330	193	20887	3.93537	0.111703	0.00296086	0.00249403
GOTERM_CC_DIRECT	GO:0005768~endosome	16	4.84848	0.000279336	ABCA1, APP, ACE, FLT1, ADRB2, ADRA2C, RHOA, EGFR, TGFBR1, S1PR1, KDR, TLR9, CCR5, JAK3, ABCG1, JAK1	330	333	20887	3.04115	0.121334	0.00315445	0.0026571
GOTERM_CC_DIRECT	GO:0005943~phosphatidylinositol 3-kinase complex, class IA	4	1.21212	0.000303181	PIK3CA, PIK3CB, PIK3R1, PIK3CG	330	9	20887	28.1306	0.130984	0.00331599	0.00279317
GOTERM_CC_DIRECT	GO:0005794~Golgi apparatus	34	10.303	0.000307965	APP, PRKAA2, ROCK1, PSEN2, KCNA5, PLA2G5, ADRB2, PSEN1, PTGS1, SHH, CTSL, CHEK2, KDR, MAPK1, CD36, MAPK3, ABCA1, IGFBP1, LYN, PDGFRB, PDGFRA, ST6GAL1, MAP2K1, PRKCE, F2R, PLA2G4A, ESR1, VEGFA, PROC, SMO, FASN, F2RL1, RAF1, ABCG1	330	1100	20887	1.95636	0.132908	0.00331599	0.00279317
GOTERM_CC_DIRECT	GO:0031904~endosome lumen	5	1.51515	0.000422403	PTPN1, APP, JAK2, CTSD, PTPN2	330	23	20887	13.7596	0.17767	0.00439573	0.00370267
GOTERM_CC_DIRECT	GO:0031526~brush border membrane	7	2.12121	0.000427231	SLC22A12, HSP90AA1, ACE, NPC1L1, CD36, SLC7A11, ABCG2	330	62	20887	7.14609	0.179507	0.00439573	0.00370267
GOTERM_CC_DIRECT	GO:0005788~endoplasmic reticulum lumen	15	4.54545	0.000447976	IGFBP1, APP, F10, IGFBP3, F2, PTGS2, ADAMTS5, SHH, IL6, ADAM17, F9, PROC, MAPK1, CES1, MAPK3	330	311	20887	3.05276	0.187354	0.00450897	0.00379805
GOTERM_CC_DIRECT	GO:0035578~azurophil granule lumen	8	2.42424	0.000589204	VCP, TTR, FABP5, ARG1, PRKCD, MAPK1, MPO, ELANE	330	91	20887	5.5643	0.238817	0.00580429	0.00488914
GOTERM_CC_DIRECT	GO:0035866~alphav-beta3 integrin-PKCalpha complex	3	0.909091	0.000734349	ITGB3, ITGAV, PRKCA	330	3	20887	63.2939	0.288321	0.00708341	0.00596659
GOTERM_CC_DIRECT	GO:0031588~nucleotide-activated protein kinase complex	4	1.21212	0.000766627	PRKAA2, PRKAG1, PRKACA, PRKAB1	330	12	20887	21.098	0.298886	0.00724384	0.00610172
GOTERM_CC_DIRECT	GO:0043202~lysosomal lumen	8	2.42424	0.00091725	PDGFRB, HSP90AA1, CTSL, CTSK, HPSE, GC, CTSD, CTSS	330	98	20887	5.16685	0.346153	0.00819951	0.00690671
GOTERM_CC_DIRECT	GO:0098685~Schaffer collateral - CA1 synapse	8	2.42424	0.00091725	ITGB1, MAPK9, GHSR, ROCK1, ADORA2B, ADRB1, PLG, PLCG1	330	98	20887	5.16685	0.346153	0.00819951	0.00690671
GOTERM_CC_DIRECT	GO:0090575~RNA polymerase II transcription regulator complex	9	2.72727	0.000920895	RXRB, RXRA, VDR, NR1H2, NR1H4, NR1H3, PPARG, RXRG, HIF1A	330	127	20887	4.4854	0.347256	0.00819951	0.00690671
GOTERM_CC_DIRECT	GO:0045335~phagocytic vesicle	7	2.12121	0.00135328	ABCA1, TLR9, ITGAV, CD36, CTSS, ELANE, MTOR	330	77	20887	5.75399	0.465803	0.011822	0.00995806
GOTERM_CC_DIRECT	GO:0035867~alphav-beta3 integrin-IGF-1-IGF1R complex	3	0.909091	0.00145339	ITGB3, ITGAV, IGF1R	330	4	20887	47.4705	0.490032	0.0122724	0.0103374
GOTERM_CC_DIRECT	GO:0016607~nuclear speck	17	5.15152	0.00145784	FTO, HDAC4, PRKAA2, EPAS1, MAPK14, NR3C1, HIF1A, ADAMTS4, MAPK9, AR, TERT, TBXA2R, APEX1, NAMPT, PIN1, MAPT, PRKACA	330	432	20887	2.49073	0.491085	0.0122724	0.0103374
GOTERM_CC_DIRECT	GO:0030426~growth cone	9	2.72727	0.00150048	APP, ITGA4, CDK5, CNR1, PSEN2, ABL1, MAPT, PSEN1, SNCA	330	137	20887	4.158	0.501047	0.0124058	0.0104498
GOTERM_CC_DIRECT	GO:0000781~chromosome, telomeric region	10	3.0303	0.00173749	HDAC2, FEN1, KDM1A, TERT, PARP1, PRKDC, CHEK2, APEX1, RPA1, ATM	330	173	20887	3.65861	0.552982	0.0141133	0.0118881
GOTERM_CC_DIRECT	GO:1904724~tertiary granule lumen	6	1.81818	0.00186159	IDH1, PTPN6, MMP8, CTSD, MMP9, CTSS	330	56	20887	6.78149	0.577988	0.0148606	0.0125176
GOTERM_CC_DIRECT	GO:0009898~cytoplasmic side of plasma membrane	8	2.42424	0.00209711	LYN, IKBKB, G6PD, PTPRC, ALOX15, PTPN22, RHOA, JAK1	330	113	20887	4.48099	0.621667	0.016457	0.0138622
GOTERM_CC_DIRECT	GO:0034774~secretory granule lumen	8	2.42424	0.002433	FGR, VCP, HSP90AA1, ROCK1, ALOX5, IDH1, MIF, MAPK14	330	116	20887	4.3651	0.676271	0.0187746	0.0158145
GOTERM_CC_DIRECT	GO:0031143~pseudopodium	4	1.21212	0.00265116	F2RL1, MAPK1, RAF1, MAPK3	330	18	20887	14.0653	0.707449	0.0201227	0.01695
GOTERM_CC_DIRECT	GO:0045202~synapse	18	5.45455	0.00287193	ITGB1, PRKCG, APP, SLC16A1, MME, ITGB3, PRKCE, CHRNA7, PRKCD, HTR3A, PSEN1, NR3C1, HRH1, MAPK8, PTPRC, FABP5, MTNR1B, MAPK1	330	505	20887	2.25602	0.735949	0.0214468	0.0180653
GOTERM_CC_DIRECT	GO:0017053~transcription repressor complex	6	1.81818	0.00292121	HDAC4, CCND1, HDAC1, MDM2, TP53, ELANE	330	62	20887	6.12522	0.741924	0.0214686	0.0180837
GOTERM_CC_DIRECT	GO:0035580~specific granule lumen	6	1.81818	0.00313287	ARG1, PTPN6, HPSE, MMP8, CTSD, ELANE	330	63	20887	6.02799	0.766084	0.0226643	0.0190909
GOTERM_CC_DIRECT	GO:0000791~euchromatin	6	1.81818	0.00335535	HSF1, DNMT3A, NR1H4, JAK2, HIF1A, ESR1	330	64	20887	5.93381	0.789051	0.0239004	0.0201321
GOTERM_CC_DIRECT	GO:0016323~basolateral plasma membrane	12	3.63636	0.00375307	ABCA1, HSP90AA1, ABCC1, CASR, SLC16A1, SLC10A1, TLR9, TEK, SLC7A11, EGFR, ADRA2A, AURKA	330	269	20887	2.82352	0.824645	0.0263284	0.0221772
GOTERM_CC_DIRECT	GO:0098793~presynapse	9	2.72727	0.00455787	P2RX7, GSK3B, MME, NPY5R, CDK5, CNR1, ADORA2B, BRAF, HTR2A	330	164	20887	3.47345	0.879381	0.0314969	0.0265309
GOTERM_CC_DIRECT	GO:0045211~postsynaptic membrane	10	3.0303	0.00472458	ADORA2A, CHRNA7, ITGB3, KCNMA1, F2R, KCNA3, HTR3A, TRPV1, HTR2A, EPHB2	330	201	20887	3.14895	0.888381	0.0321689	0.0270969
GOTERM_CC_DIRECT	GO:0005942~phosphatidylinositol 3-kinase complex	4	1.21212	0.0054291	PIK3CA, PIK3CB, PIK3R1, PIK3CG	330	23	20887	11.0076	0.919582	0.0362697	0.0305511
GOTERM_CC_DIRECT	GO:0030667~secretory granule membrane	7	2.12121	0.00554699	PTPRC, SELL, MME, FABP5, ANPEP, PTAFR, RHOA	330	102	20887	4.3437	0.923877	0.0362697	0.0305511
GOTERM_CC_DIRECT	GO:0009925~basal plasma membrane	6	1.81818	0.00556187	ABCC1, ACE, SLC16A1, TEK, MET, EGFR	330	72	20887	5.27449	0.924403	0.0362697	0.0305511
GOTERM_CC_DIRECT	GO:0005667~transcription regulator complex	11	3.33333	0.00582591	RXRB, RXRA, KDM1A, PARP1, EPAS1, PRKDC, NR1I2, EP300, AHR, ESR1, TP53	330	246	20887	2.83022	0.933149	0.0374638	0.031557
GOTERM_CC_DIRECT	GO:0042470~melanosome	7	2.12121	0.00609044	ITGB1, MMP14, HSP90AA1, FASN, ITGB3, CTSD, CTSB	330	104	20887	4.26017	0.940898	0.0386284	0.0325379
GOTERM_CC_DIRECT	GO:0030666~endocytic vesicle membrane	6	1.81818	0.00624307	LYN, MSR1, SMO, MDM2, CD36, HLA-DRB1	330	74	20887	5.13194	0.944955	0.0390613	0.0329026
GOTERM_CC_DIRECT	GO:0070765~gamma-secretase complex	3	0.909091	0.00650493	APH1B, PSEN2, PSEN1	330	8	20887	23.7352	0.951278	0.0401571	0.0338256
GOTERM_CC_DIRECT	GO:0032059~bleb	3	0.909091	0.00827686	P2RX7, PTPRC, ROCK1	330	9	20887	21.098	0.97868	0.0499047	0.0420363
GOTERM_CC_DIRECT	GO:0016605~PML body	7	2.12121	0.00829948	CDK9, TERT, CHEK2, HSF1, RPA1, TP53, MTOR	330	111	20887	3.99151	0.978904	0.0499047	0.0420363
GOTERM_CC_DIRECT	GO:0030054~cell junction	9	2.72727	0.00980676	PDGFRA, SLC16A1, CDK5, SRC, NAMPT, KDR, PSEN1, RHOA, EGFR	330	187	20887	3.04623	0.989569	0.0582119	0.0490338
GOTERM_CC_DIRECT	GO:0005641~nuclear envelope lumen	3	0.909091	0.0123851	APP, ALOX5, PTGES	330	11	20887	17.262	0.996881	0.0716946	0.0603907
GOTERM_CC_DIRECT	GO:0030027~lamellipodium	9	2.72727	0.0123878	ITGB1, DPP4, PIK3CA, CDK5, ROCK1, AKT1, PLCG1, RHOA, MYLK	330	195	20887	2.92126	0.996885	0.0716946	0.0603907
GOTERM_CC_DIRECT	GO:0005770~late endosome	8	2.42424	0.0131864	MAP2K1, SMO, SRC, INSR, F2R, MAPK1, CTSS, MAPK3	330	159	20887	3.1846	0.997858	0.0753741	0.06349
GOTERM_CC_DIRECT	GO:0043197~dendritic spine	8	2.42424	0.014486	ITGB1, NTRK2, APP, MAPT, EPHB2, PRKACA, PTK2, RHOA	330	162	20887	3.12563	0.998836	0.0810736	0.068291
GOTERM_CC_DIRECT	GO:0035579~specific granule membrane	6	1.81818	0.0145394	DGAT1, PLAU, ITGB2, ITGAV, CD36, ITGAL	330	91	20887	4.17323	0.998865	0.0810736	0.068291
GOTERM_CC_DIRECT	GO:0032009~early phagosome	3	0.909091	0.0147088	SYK, TLR9, PLA2G5	330	12	20887	15.8235	0.998952	0.0810736	0.068291
GOTERM_CC_DIRECT	GO:0043005~neuron projection	12	3.63636	0.0153998	GHSR, NPY5R, CDK5, CHRNA7, PRKCD, BRAF, HTR3A, MAPT, PSEN1, PTGS2, AURKA, PTGS1	330	328	20887	2.31563	0.999243	0.0838834	0.0706577
GOTERM_CC_DIRECT	GO:0043679~axon terminus	5	1.51515	0.0156083	NTRK2, CASR, PDYN, ADRA2A, SNCA	330	61	20887	5.18803	0.999313	0.084031	0.070782
GOTERM_CC_DIRECT	GO:0005938~cell cortex	8	2.42424	0.0168651	AKT2, PSEN2, AKT1, PSEN1, FGF1, PTK2, RHOA, SNCA	330	167	20887	3.03205	0.99962	0.0897532	0.0756021
GOTERM_CC_DIRECT	GO:0030141~secretory granule	6	1.81818	0.0179457	CMA1, IL1B, PLA2G2A, MPO, ELANE, VEGFA	330	96	20887	3.95587	0.999772	0.0944189	0.0795321
GOTERM_CC_DIRECT	GO:0005813~centrosome	19	5.75758	0.0203495	GSK3B, MAP2K1, SLC16A1, PDE4D, PLK1, PSEN2, PSEN1, NR3C1, PTK2, AURKA, CCNA2, KAT2B, CCND1, APEX1, HSF1, MAPK1, ATM, PRKACA, TP53	330	671	20887	1.79223	0.999927	0.105863	0.0891718
GOTERM_CC_DIRECT	GO:0042734~presynaptic membrane	7	2.12121	0.0222355	ADORA2A, CNR1, PSEN2, KCNA3, HTR2A, PSEN1, EPHB2	330	138	20887	3.21056	0.99997	0.113844	0.0958949
GOTERM_CC_DIRECT	GO:0031093~platelet alpha granule lumen	5	1.51515	0.0223755	APP, SERPINE1, F13A1, PLG, VEGFA	330	68	20887	4.65397	0.999972	0.113844	0.0958949
GOTERM_CC_DIRECT	GO:0035253~ciliary rootlet	3	0.909091	0.0226855	APP, PSEN2, PSEN1	330	15	20887	12.6588	0.999976	0.114167	0.0961668
GOTERM_CC_DIRECT	GO:0005796~Golgi lumen	6	1.81818	0.0271938	APP, MMP14, PROC, F9, F10, F2	330	107	20887	3.54919	0.999997	0.135384	0.114039
GOTERM_CC_DIRECT	GO:0097060~synaptic membrane	4	1.21212	0.0282811	ITGB1, PRKCG, GHSR, SRC	330	42	20887	6.02799	0.999998	0.1393	0.117337
GOTERM_CC_DIRECT	GO:0043198~dendritic shaft	4	1.21212	0.0300573	APP, PSEN2, HTR2A, PSEN1	330	43	20887	5.88781	0.999999	0.14649	0.123393
GOTERM_CC_DIRECT	GO:0034687~integrin alphaL-beta2 complex	2	0.606061	0.0312555	ITGB2, ITGAL	330	2	20887	63.2939	1	0.149189	0.125666
GOTERM_CC_DIRECT	GO:0034682~integrin alphav-beta1 complex	2	0.606061	0.0312555	ITGB1, ITGAV	330	2	20887	63.2939	1	0.149189	0.125666
GOTERM_CC_DIRECT	GO:0008180~COP9 signalosome	4	1.21212	0.0337819	LYN, FGR, ABL1, PLCG1	330	45	20887	5.62613	1	0.159602	0.134438
GOTERM_CC_DIRECT	GO:0010008~endosome membrane	10	3.0303	0.0381426	ITGB1, RET, APH1B, INSR, TLR9, ADRB2, CTSD, HLA-DRB1, EGFR, CFTR	330	286	20887	2.21307	1	0.178384	0.150259
GOTERM_CC_DIRECT	GO:0098992~neuronal dense core vesicle	3	0.909091	0.0426571	ADRB1, ADRB2, PDYN	330	21	20887	9.04199	1	0.197503	0.166363
GOTERM_CC_DIRECT	GO:1990584~cardiac Troponin complex	2	0.606061	0.0465161	TNNT2, TNNI3	330	3	20887	42.196	1	0.20128	0.169544
GOTERM_CC_DIRECT	GO:0070442~integrin alphaIIb-beta3 complex	2	0.606061	0.0465161	ITGB3, ITGA2B	330	3	20887	42.196	1	0.20128	0.169544
GOTERM_CC_DIRECT	GO:0099091~postsynaptic specialization, intracellular component	2	0.606061	0.0465161	LYN, SRC	330	3	20887	42.196	1	0.20128	0.169544
GOTERM_CC_DIRECT	GO:0034683~integrin alphav-beta3 complex	2	0.606061	0.0465161	ITGB3, ITGAV	330	3	20887	42.196	1	0.20128	0.169544
GOTERM_CC_DIRECT	GO:0034668~integrin alpha4-beta1 complex	2	0.606061	0.0465161	ITGB1, ITGA4	330	3	20887	42.196	1	0.20128	0.169544
GOTERM_CC_DIRECT	GO:0034666~integrin alpha2-beta1 complex	2	0.606061	0.0465161	LYN, ITGB1	330	3	20887	42.196	1	0.20128	0.169544
GOTERM_CC_DIRECT	GO:0035868~alphav-beta3 integrin-HMGB1 complex	2	0.606061	0.0465161	ITGB3, ITGAV	330	3	20887	42.196	1	0.20128	0.169544
GOTERM_CC_DIRECT	GO:0005782~peroxisomal matrix	4	1.21212	0.0485948	NOS2, EPHX2, IDH1, ATM	330	52	20887	4.86876	1	0.206416	0.173871
GOTERM_CC_DIRECT	GO:0045111~intermediate filament cytoskeleton	4	1.21212	0.0485948	MMP14, PRKCE, NR1I2, SMARCA2	330	52	20887	4.86876	1	0.206416	0.173871
GOTERM_CC_DIRECT	GO:0031258~lamellipodium membrane	3	0.909091	0.0503515	DPP4, ITGB3, ITGAV	330	23	20887	8.25573	1	0.211934	0.178519
GOTERM_CC_DIRECT	GO:0005635~nuclear envelope	8	2.42424	0.0511025	PARP1, ALOX5, INSR, ALOX5AP, TYRO3, PLA2G4A, MTOR, MAPK3	330	212	20887	2.38845	1	0.213157	0.179549
GOTERM_CC_DIRECT	GO:0070161~anchoring junction	4	1.21212	0.0533213	DPP4, KDR, PTK2, NOX1	330	54	20887	4.68844	1	0.220426	0.185672
GOTERM_CC_DIRECT	GO:0034364~high-density lipoprotein particle	3	0.909091	0.0543714	CETP, PON1, PLA2G7	330	24	20887	7.91174	1	0.222778	0.187654
GOTERM_CC_DIRECT	GO:0032154~cleavage furrow	4	1.21212	0.05826	ITGB1, HTR3A, RHOA, MYLK	330	56	20887	4.521	1	0.235852	0.198666
GOTERM_CC_DIRECT	GO:0031965~nuclear membrane	9	2.72727	0.0585809	LYPLA1, EDNRB, CCND1, ALOX5, ALOX5AP, BCL2, ABL1, PSEN1, EGFR	330	264	20887	2.15775	1	0.235852	0.198666
GOTERM_CC_DIRECT	GO:0005899~insulin receptor complex	2	0.606061	0.0615369	INSR, IGF1R	330	4	20887	31.647	1	0.241454	0.203385
GOTERM_CC_DIRECT	GO:0005944~phosphatidylinositol 3-kinase complex, class IB	2	0.606061	0.0615369	PIK3CA, PIK3CG	330	4	20887	31.647	1	0.241454	0.203385
GOTERM_CC_DIRECT	GO:1904090~peptidase inhibitor complex	2	0.606061	0.0615369	SERPINE1, CTSB	330	4	20887	31.647	1	0.241454	0.203385
GOTERM_CC_DIRECT	GO:0051233~spindle midzone	3	0.909091	0.0714976	APP, PLK1, AURKA	330	28	20887	6.78149	1	0.27818	0.23432
GOTERM_CC_DIRECT	GO:0005581~collagen trimer	5	1.51515	0.0734326	RXRB, MSR1, MMP1, CD36, MMP8	330	100	20887	3.1647	1	0.283327	0.238656
GOTERM_CC_DIRECT	GO:0097180~serine protease inhibitor complex	2	0.606061	0.0763219	PLAU, SERPINE1	330	5	20887	25.3176	1	0.292042	0.245996
GOTERM_CC_DIRECT	GO:0035861~site of double-strand break	5	1.51515	0.0777183	VCP, PARP1, RPA1, ATM, TP53	330	102	20887	3.10264	1	0.294948	0.248444
GOTERM_CC_DIRECT	GO:0055037~recycling endosome	6	1.81818	0.0796172	ITGB1, APP, PLA2G5, TNF, ABCG1, CFTR	330	145	20887	2.61906	1	0.299697	0.252445
GOTERM_CC_DIRECT	GO:0097512~cardiac myofibril	2	0.606061	0.0908746	TNNT2, TNNI3	330	6	20887	21.098	1	0.330262	0.27819
GOTERM_CC_DIRECT	GO:0097443~sorting endosome	2	0.606061	0.0908746	PTPN1, KDR	330	6	20887	21.098	1	0.330262	0.27819
GOTERM_CC_DIRECT	GO:0098591~external side of apical plasma membrane	2	0.606061	0.0908746	ABCB1, ABCG2	330	6	20887	21.098	1	0.330262	0.27819
GOTERM_CC_DIRECT	GO:0036019~endolysosome	2	0.606061	0.0908746	PRKCD, TLR9	330	6	20887	21.098	1	0.330262	0.27819
GOTERM_CC_DIRECT	GO:0005811~lipid droplet	5	1.51515	0.0913035	LIPE, VCP, FABP4, ALOX15, CES1	330	108	20887	2.93027	1	0.330262	0.27819
GOTERM_CC_DIRECT	GO:0005819~spindle	6	1.81818	0.094782	PLK1, MAPK1, AKT1, ATM, NR3C1, AURKA	330	153	20887	2.48212	1	0.338169	0.284851
GOTERM_CC_DIRECT	GO:0043209~myelin sheath	3	0.909091	0.0949502	HSP90AA1, CA2, BCL2	330	33	20887	5.75399	1	0.338169	0.284851
GOTERM_CC_DIRECT	GO:0031528~microvillus membrane	3	0.909091	0.0998748	ITGB3, ITGAV, SLC7A11	330	34	20887	5.58476	1	0.352993	0.297337

## Sheet: MF
Category	Term	Count	%	PValue	Genes	List Total	Pop Hits	Pop Total	Fold Enrichment	Bonferroni	Benjamini	FDR
GOTERM_MF_DIRECT	GO0004879~nuclear receptor activity	21	6.36364	4.44256e-22	VDR, NR1H2, NR1I3, NR1I2, NR1H4, NR1H3, RORA, AHR, PIK3R1, NR3C1, ESR1, ESR2, NR3C2, RXRB, AR, RXRA, HNF4A, PPARG, PPARA, RXRG, PPARD	330	54	19304	22.7488	4.43812e-19	4.43812e-19	3.87836e-19
GOTERM_MF_DIRECT	GO0019899~enzyme binding	41	12.4242	9.39355e-21	APP, HDAC2, KDM1A, PRKDC, HDAC1, SRC, ITGB3, PLG, CYP2C19, CYP3A4, PTGS2, HIF1A, EGFR, POLB, MAPK8, RXRA, CCND1, AKT1, LYN, PDGFRB, PTPN1, PRKCH, PARP1, PRKCE, PDE4D, PRKCD, PRKCA, MAPK14, ESR1, ESR2, ERN1, AR, ADORA2A, CYP1A2, ALOX5AP, MDM2, PPARG, MAPT, RAF1, TP53, CFTR	330	372	19304	6.44725	9.38415e-18	4.69208e-18	4.10028e-18
GOTERM_MF_DIRECT	GO0004672~protein kinase activity	35	10.6061	1.36955e-19	GSK3B, PRKAA2, ROCK1, PRKDC, SRC, FLT4, PRKAG1, PIK3CG, AURKA, MYLK, IKBKB, CCND1, ABL1, AKT1, JAK2, PRKACA, PRKCG, PDGFRB, PDGFRA, MAP2K1, PRKCH, SYK, PRKCE, PRKCD, PLK1, PRKCA, BRAF, PRKAB1, TGFBR1, MTOR, CDK9, CDK5, TEK, RAF1, MET	330	277	19304	7.39131	1.36818e-16	4.5606e-17	3.98539e-17
GOTERM_MF_DIRECT	GO0004713~protein tyrosine kinase activity	23	6.9697	3.16005e-18	LYN, PDGFRB, RET, CSF1R, MAP2K1, SYK, SRC, INSR, BRAF, EGFR, PTK2, IGF1R, FGR, AXL, TYRO3, KDR, ABL1, EPHB2, JAK2, JAK3, MET, JAK1, FGFR1	330	104	19304	12.9368	3.15689e-15	7.89223e-16	6.89682e-16
GOTERM_MF_DIRECT	GO0005524~ATP binding	77	23.3333	9.70237e-18	RET, GSK3B, FLT1, FLT4, PRKAG1, PIK3CB, PIK3CG, IGF1R, MYLK, IKBKB, CHEK2, AKT2, KDR, AKT1, EPHB2, JAK2, PRKACA, JAK3, EPHB4, JAK1, TGM2, PDGFRB, PRKCG, PDGFRA, ABCC1, MAP2K1, HSP90AA1, PRKCH, SYK, PRKCE, PRKCD, PRKCA, TGFBR1, ERN1, FGR, PIK3CA, TYRO3, RAF1, MET, ABCG1, CFTR, ABCG2, CSF1R, VCP, PRKAA2, ABCB1, ROCK1, SRC, PRKDC, EGFR, AURKA, MAPK9, MAPK8, ABL1, MAPK1, NLRP3, MAPK3, ABCA1, LYN, NTR…	330	1541	19304	2.92295	9.69267e-15	1.93853e-15	1.69403e-15
GOTERM_MF_DIRECT	GO0004175~endopeptidase activity	20	6.06061	1.72247e-17	ACE, MMP7, MME, MMP1, CMA1, MMP2, MMP3, PLG, PSEN1, MMP8, MMP9, MMP12, ADAMTS5, MMP14, SHH, ADAM17, MMP13, F9, CASP1, ELANE	330	75	19304	15.5992	1.72074e-14	2.86791e-15	2.50619e-15
GOTERM_MF_DIRECT	GO0005515~protein binding	285	86.3636	2.28433e-17	APP, SERPINE1, MYLK, ICAM1, LIPE, EDNRA, EDNRB, AKT2, CHEK2, NAMPT, KDR, AKT1, EPHB2, PRKACA, EPHB4, PRKCG, ST6GAL1, PRKCH, PRKCE, PRKCD, PRKCA, MIF, PRKAB1, AR, RBP4, SOAT1, SOAT2, TYRO3, AGTR1, AGTR2, TP53, CFTR, PTGES, ABCB1, MAOB, MAOA, PRKDC, EPAS1, PIK3R1, HIF1A, APH1B, TERT, PLCG1, ELANE, FDFT1, ABCA1, CCR1, LYN, MSR1, SLC10A1, INSR, SLC10A2, PLK1, BRAF, SMARCA2, PTK2, AKR1B10, FASN, CYP1A…	330	12754	19304	1.30717	2.28205e-14	3.26007e-15	2.84889e-15
GOTERM_MF_DIRECT	GO0005178~integrin binding	26	7.87879	4.35766e-17	ITGB1, SRC, ITGB3, ITGA2B, ITGB2, FGF1, ITGAL, FGF2, EGFR, ICAM1, ADAMTS5, KDR, ITGAV, S1PR3, S1PR2, LYN, CASR, SYK, ITGA4, PRKCA, PTK2, SELP, ADAM17, MMP14, IL1B, PTPN2	330	162	19304	9.3884	4.3533e-14	5.44163e-15	4.75529e-15
GOTERM_MF_DIRECT	GO0019901~protein kinase binding	41	12.4242	4.7345e-16	HDAC4, ITGB1, GSK3B, ITGB2, PRKAG1, KCNA5, NR3C1, ELAVL1, HIF1A, EGFR, AURKA, IKBKB, CCND1, CHEK2, HSF1, AKT1, TNNI3, PLCG1, JAK2, PRKACA, PDGFRB, PTPN1, CASR, SYK, PARP1, PRKCD, PLK1, PTPN11, ESR1, PRKAB1, RHOA, ADRA2A, PTK2, CDK9, FGR, CCNA2, KAT2B, PTPRC, PTPN6, MAPT, PTPN2	330	502	19304	4.77764	4.43645e-13	5.25529e-14	4.59246e-14
GOTERM_MF_DIRECT	GO0004714~transmembrane receptor protein tyrosine kinase activity	15	4.54545	1.32307e-15	RET, PDGFRA, NTRK2, CSF1R, FLT1, SRC, FLT4, INSR, EGFR, IGF1R, AXL, TYRO3, KDR, TEK, EPHB4	330	39	19304	22.4988	1.33094e-12	1.32175e-13	1.15504e-13
GOTERM_MF_DIRECT	GO0042802~identical protein binding	77	23.3333	9.25857e-15	APP, KDM1A, ITGB3, ITGA2B, HTR2A, NR3C1, FGF2, TNF, PIK3CG, IGF1R, IKBKB, ADAMTS5, CHEK2, NAMPT, CASP1, KDR, AKT1, EPHB2, JAK2, CCR5, CCR2, GHSR, CASR, G6PD, HSP90AA1, PARP1, DGAT1, DNMT3A, AMPD2, HTR3A, MIF, MMP9, ERN1, ADORA2A, SOAT1, TNNT2, KCNMA1, PPARG, MAPT, RAF1, MET, TP53, ABCG2, HDAC4, VCP, MAOB, XIAP, ADRB2, EGFR, DPP4, TTR, RXRA, TERT, CNR1, HSF1, MAPK1, NLRP3, IGFBP6, MAPK3, SNCA, SLC…	330	1737	19304	2.59313	9.20564e-12	8.40847e-13	7.34794e-13
GOTERM_MF_DIRECT	GO0106310~protein serine kinase activity	33	10	3.54988e-14	GSK3B, PRKAA2, ROCK1, PRKDC, PIK3CB, PIK3CG, AURKA, IKBKB, MAPK9, MAPK8, CHEK2, AKT2, AKT1, MAPK1, PRKACA, MAPK3, PRKCG, MAP2K1, PRKCH, PRKCE, PRKCD, PLK1, PRKCA, BRAF, MAPK14, MTOR, CDK9, ERN1, MAPK10, PIK3CA, CDK5, ATM, RAF1	330	366	19304	5.27432	3.54916e-11	2.95528e-12	2.58254e-12
GOTERM_MF_DIRECT	GO0004674~protein serinethreonine kinase activity	33	10	1.16645e-13	GSK3B, PRKAA2, ROCK1, PRKDC, PIK3CG, AURKA, IKBKB, MAPK9, MAPK8, CHEK2, AKT2, AKT1, MAPK1, PRKACA, MAPK3, PRKCG, MAP2K1, PRKCH, SYK, PRKCE, PRKCD, PLK1, PRKCA, BRAF, MAPK14, TGFBR1, MTOR, CDK9, ERN1, PIK3CA, CDK5, ATM, RAF1	330	382	19304	5.0534	1.16568e-10	8.96375e-12	7.83319e-12
GOTERM_MF_DIRECT	GO0016301~kinase activity	24	7.27273	1.05162e-12	LYN, RET, NTRK2, GSK3B, PRKAA2, SYK, PRKCA, PIK3CB, PIK3R1, PRKAB1, EGFR, MTOR, PIK3CG, MYLK, CDK9, FGR, MAPK9, PIK3CA, CDK5, PLAU, CHEK2, ABL1, AKT1, JAK2	330	206	19304	6.81518	1.05055e-09	7.50404e-11	6.55758e-11
GOTERM_MF_DIRECT	GO0008270~zinc ion binding	47	14.2424	2.22899e-11	HDAC4, NR1I3, GLO1, NR1I2, RORA, NR3C1, NR3C2, ADAMTS4, RXRB, ADAMTS5, SHH, RXRA, ADAMTS1, CA2, ANPEP, HNF4A, EP300, RXRG, SNCA, PRKCG, PTPN1, MMP7, ACE, PARP1, MME, MMP1, VDR, NR1H2, MMP2, MMP3, NR1H4, NR1H3, PRKCA, MMP8, MMP9, ESR1, ESR2, MMP12, AR, MMP14, BHMT, MMP13, MDM2, PPARG, PPARA, TP53, PPARD	330	896	19304	3.06848	2.22675e-08	1.48451e-09	1.29727e-09
GOTERM_MF_DIRECT	GO0004252~serine-type endopeptidase activity	22	6.66667	2.79245e-11	MMP7, F10, MMP1, CMA1, MMP2, MMP3, PLG, F2, MMP8, F3, MMP9, CTSS, MMP12, DPP4, MMP14, MMP13, F9, PROC, PLAU, CTSK, CTRC, ELANE	330	198	19304	6.49966	2.78966e-08	1.74354e-09	1.52363e-09
GOTERM_MF_DIRECT	GO0001968~fibronectin binding	11	3.33333	5.8267e-11	ITGB1, ITGA4, CTSL, MMP2, CTSK, ITGB3, IGFBP3, ITGAV, IGFBP6, CTSS, VEGFA	330	31	19304	20.757	5.82087e-08	3.42404e-09	2.99218e-09
GOTERM_MF_DIRECT	GO0008233~peptidase activity	16	4.84848	1.10321e-10	APP, ACE, MMP1, MMP3, MMP8, MMP9, ADAMTS4, ADAMTS5, SHH, ADAM17, REN, CTRC, CTSD, ELANE, CTSB, TGM2	330	98	19304	9.55053	1.10211e-07	6.12283e-09	5.35059e-09
GOTERM_MF_DIRECT	GO0002020~protease binding	17	5.15152	1.70663e-10	ITGB1, NTRK2, GSK3B, ITGB3, SERPINE1, PLG, MIF, F3, TNF, ADAMTS4, DPP4, SELL, BCL2, F2RL1, ITGAV, TP53, ELANE	330	118	19304	8.42753	1.70493e-07	8.97331e-09	7.84154e-09
GOTERM_MF_DIRECT	GO0001223~transcription coactivator binding	12	3.63636	3.84183e-10	CDK9, AR, TERT, EPAS1, EP300, PPARG, RORA, AHR, PPARA, HIF1A, ESR1, PPARD	330	48	19304	14.6242	3.83799e-07	1.91899e-08	1.67696e-08
GOTERM_MF_DIRECT	GO0031994~insulin-like growth factor I binding	8	2.42424	6.16051e-10	IGFBP1, ITGB3, INSR, IGFBP3, IGFBP2, ITGAV, IGFBP6, IGF1R	330	13	19304	35.9981	6.15434e-07	2.93064e-08	2.56101e-08
GOTERM_MF_DIRECT	GO0003707~nuclear steroid receptor activity	9	2.72727	2.56624e-09	RXRB, RXRA, HNF4A, PPARA, RXRG, ESR1, ESR2, NR3C2, PPARD	330	23	19304	22.8901	2.56367e-06	1.1653e-07	1.01833e-07
GOTERM_MF_DIRECT	GO0005102~signaling receptor binding	26	7.87879	5.22069e-09	APP, SRC, SERPINE1, PLG, KCNA5, DPP4, HNF4A, IGFBP6, EPHB2, JAK2, ABCA1, IGFBP1, LYN, PDGFRB, SYK, IGFBP2, F2R, F2, TGFBR1, FGR, P2RX7, AR, PTPRC, F2RL1, REN, HLA-DRB1	330	369	19304	4.12174	5.21545e-06	2.26759e-07	1.98159e-07
GOTERM_MF_DIRECT	GO0042803~protein homodimerization activity	38	11.5152	7.05659e-09	CSF1R, FLT4, CHRNA7, PON1, AHR, ADRB2, TYMS, PTGS2, ELAVL1, DPP4, HSD11B1, IKBKB, TERT, NPC1L1, CHEK2, HNF4A, AKT1, XDH, PDGFRA, NTRK2, CASR, ST6GAL1, G6PD, HSP90AA1, PARP1, MME, NOS2, EPHX2, IDH1, ADRA2C, ADRA2A, VEGFA, ERN1, BCL2, TLR9, ABCG1, FGFR1, ABCG2	330	750	19304	2.96385	7.04951e-06	2.93731e-07	2.56684e-07
GOTERM_MF_DIRECT	GO0020037~heme binding	17	5.15152	9.87848e-09	NOS2, SRC, CYP3A4, PTGS2, CYP2C19, MPO, CYP19A1, PTGS1, CYP2C9, CYP26B1, CYP11B2, CYP2D6, TBXAS1, CYP1A2, NOX4, JAK2, IDO1	330	155	19304	6.4158	9.86856e-06	3.84682e-07	3.36163e-07
GOTERM_MF_DIRECT	GO0004222~metalloendopeptidase activity	15	4.54545	1.00117e-08	ACE, MMP7, MME, MMP1, MMP2, MMP3, MMP8, MMP9, MMP12, ADAMTS4, ADAMTS5, MMP14, ADAM17, MMP13, ADAMTS1	330	115	19304	7.63004	1.00017e-05	3.84682e-07	3.36163e-07
GOTERM_MF_DIRECT	GO0019903~protein phosphatase binding	13	3.93939	3.60745e-08	CSF1R, VCP, HSP90AA1, FLT4, PIK3R1, MAPK14, EGFR, PTK2, MAPK8, PPARG, JAK3, MET, JAK1	330	89	19304	8.5445	3.60378e-05	1.29642e-06	1.13291e-06
GOTERM_MF_DIRECT	GO0043560~insulin receptor substrate binding	7	2.12121	3.63362e-08	PIK3CA, INSR, PRKCD, PIK3CB, PIK3R1, JAK2, IGF1R	330	13	19304	31.4984	3.62992e-05	1.29642e-06	1.13291e-06
GOTERM_MF_DIRECT	GO0004715~non-membrane spanning protein tyrosine kinase activity	10	3.0303	6.88194e-08	LYN, FGR, SYK, SRC, PRKCD, ABL1, JAK2, JAK3, PTK2, JAK1	330	46	19304	12.7167	6.87482e-05	2.37071e-06	2.0717e-06
GOTERM_MF_DIRECT	GO0001618~virus receptor activity	12	3.63636	1.09634e-07	ITGB1, DPP4, SLC10A1, AXL, ANPEP, ITGB3, TYRO3, ITGAV, HTR2A, CCR5, EGFR, ICAM1	330	80	19304	8.77455	0.000109519	3.65083e-06	3.19036e-06
GOTERM_MF_DIRECT	GO0061629~RNA polymerase II-specific DNA-binding transcription factor binding	16	4.84848	6.44784e-07	HDAC4, GSK3B, HDAC2, PARP1, KDM1A, EPAS1, PRKDC, HDAC1, DNMT3A, AHR, HIF1A, AR, HNF4A, EP300, PPARA, TP53	330	184	19304	5.08669	0.000643932	2.07787e-05	1.81579e-05
GOTERM_MF_DIRECT	GO0005496~steroid binding	8	2.42424	7.24989e-07	HSD11B1, AR, CYP3A4, NR3C1, SHBG, ESR1, ESR2, NR3C2	330	31	19304	15.096	0.000724002	2.26332e-05	1.97786e-05
GOTERM_MF_DIRECT	GO0005506~iron ion binding	14	4.24242	8.31991e-07	ALOX15, ALOX12, CYP3A4, CYP2C19, CYP19A1, CYP2C9, CYP26B1, SCD, CYP11B2, CYP2D6, ALOX5, TBXAS1, CYP1A2, XDH	330	140	19304	5.8497	0.000830814	2.51866e-05	2.20099e-05
GOTERM_MF_DIRECT	GO0004712~protein serinethreoninetyrosine kinase activity	8	2.42424	9.14501e-07	PRKCG, MAPK9, GSK3B, MAP2K1, PRKAA2, AKT1, PRKACA, AURKA	330	32	19304	14.6242	0.000913169	2.68702e-05	2.34811e-05
GOTERM_MF_DIRECT	GO0008237~metallopeptidase activity	10	3.0303	9.97443e-07	ADAMTS4, ADAMTS5, ADAM17, ACE, MMP7, ADAMTS1, ANPEP, MMP2, MMP3, MMP9	330	62	19304	9.435	0.000995949	2.77914e-05	2.42862e-05
GOTERM_MF_DIRECT	GO0034056~estrogen response element binding	6	1.81818	1.00149e-06	AR, NR1I3, NR3C1, ESR1, ESR2, NR3C2	330	12	19304	29.2485	0.00099999	2.77914e-05	2.42862e-05
GOTERM_MF_DIRECT	GO0005161~platelet-derived growth factor receptor binding	6	1.81818	2.4614e-06	ERN1, LYN, PDGFRB, PDGFRA, ITGB3, VEGFA	330	14	19304	25.0701	0.00245592	6.64578e-05	5.80757e-05
GOTERM_MF_DIRECT	GO0001784~phosphotyrosine residue binding	9	2.72727	3.43863e-06	LYN, FGR, SYK, ABL1, MAPK1, PTPN6, PTPN11, PIK3R1, MAPK3	330	54	19304	9.74949	0.0034293	9.03998e-05	7.8998e-05
GOTERM_MF_DIRECT	GO0043548~phosphatidylinositol 3-kinase binding	6	1.81818	5.22163e-06	AXL, INSR, TYRO3, PIK3R1, JAK2, IGF1R	330	16	19304	21.9364	0.00520284	0.000133754	0.000116884
GOTERM_MF_DIRECT	GO0031995~insulin-like growth factor II binding	5	1.51515	5.4946e-06	IGFBP1, INSR, IGFBP3, IGFBP2, IGFBP6	330	8	19304	36.5606	0.00547408	0.000137228	0.00011992
GOTERM_MF_DIRECT	GO0046872~metal ion binding	79	23.9394	6.25014e-06	ITGB1, FLT1, FLT4, ITGB3, ITGA2B, ITGB2, F13A1, ITGAL, MPO, MYLK, ADAMTS4, POLB, ADAMTS5, CHEK2, AKT2, TUBB1, KDR, EP300, ITGAV, JAK2, PDE8B, JAK1, TGM2, PDGFRB, PRKCG, PRKCH, MME, ITGA4, MMP1, PDE4D, IGFBP3, PRKCE, PRKCD, DNMT3A, AMPD2, PRKCA, TGFBR1, ADAM17, F9, KCNMA1, TYRO3, PDE5A, PPARG, RAF1, TP53, IDO1, HDAC4, CSF1R, HDAC2, PRKAA2, ROCK1, HDAC1, GLO1, NR1I3, PON1, XIAP, CACNA1C, PTGS2, PTG…	330	2812	19304	1.64341	0.00622446	0.00015229	0.000133082
GOTERM_MF_DIRECT	GO0031625~ubiquitin protein ligase binding	19	5.75758	7.13307e-06	LYN, GSK3B, VCP, HSP90AA1, ABCB1, PARP1, PTPN22, HIF1A, FOXO1, EGFR, TGFBR1, AURKA, MC4R, CHEK2, MDM2, BCL2, PRKACA, TP53, JAK1	330	311	19304	3.57377	0.00710063	0.000169665	0.000148266
GOTERM_MF_DIRECT	GO0016491~oxidoreductase activity	12	3.63636	8.41467e-06	CYP2C9, KDM1A, MAOA, CYP2D6, SCD, FASN, APEX1, CYP1A2, CYP2C19, CYP3A4, XDH, SNCA	330	123	19304	5.70702	0.00837105	0.000195494	0.000170837
GOTERM_MF_DIRECT	GO0051879~Hsp90 protein binding	8	2.42424	1.18517e-05	ERN1, CDK5, HSF1, KDR, AHR, MAPT, NR3C1, HIF1A	330	46	19304	10.1734	0.0117701	0.000269087	0.000235148
GOTERM_MF_DIRECT	GO0008201~heparin binding	14	4.24242	2.15111e-05	APP, F2, FGF1, MPO, FGF2, PGF, VEGFA, SELP, ADAMTS5, PTPRC, SELL, ADAMTS1, ELANE, FGFR1	330	188	19304	4.35616	0.0212605	0.000477545	0.000417314
GOTERM_MF_DIRECT	GO0097110~scaffold protein binding	9	2.72727	2.46314e-05	LYN, IKBKB, MAP2K1, HSP90AA1, SYK, SRC, PDE4D, BRAF, KCNA5	330	70	19304	7.52104	0.0243068	0.000534931	0.000467462
GOTERM_MF_DIRECT	GO0008395~steroid hydroxylase activity	5	1.51515	3.68087e-05	CYP2C9, CYP11B2, CYP2C19, CYP3A4, CYP19A1	330	12	19304	24.3737	0.0361047	0.000782382	0.000683703
GOTERM_MF_DIRECT	GO0019838~growth factor binding	7	2.12121	4.75421e-05	CSF1R, FLT1, SRC, FLT4, KDR, TEK, TGFBR1	330	39	19304	10.4995	0.0463854	0.000955586	0.000835062
GOTERM_MF_DIRECT	GO0043208~glycosphingolipid binding	4	1.21212	4.78271e-05	SELP, LYN, SELL, IL2	330	5	19304	46.7976	0.0466569	0.000955586	0.000835062
GOTERM_MF_DIRECT	GO0019960~C-X3-C chemokine binding	4	1.21212	4.78271e-05	ITGB1, ITGA4, ITGB3, ITGAV	330	5	19304	46.7976	0.0466569	0.000955586	0.000835062
GOTERM_MF_DIRECT	GO0004726~non-membrane spanning protein tyrosine phosphatase activity	5	1.51515	5.2455e-05	PTPN1, PTPN6, PTPN11, PTPN22, PTPN2	330	13	19304	22.4988	0.0510545	0.0010275	0.000897906
GOTERM_MF_DIRECT	GO0004497~monooxygenase activity	8	2.42424	6.25027e-05	CYP2C9, CYP26B1, CYP2D6, TBXAS1, CYP1A2, CYP2C19, CYP3A4, CYP19A1	330	59	19304	7.93179	0.0605326	0.00120077	0.00104932
GOTERM_MF_DIRECT	GO0042169~SH2 domain binding	7	2.12121	7.32269e-05	SYK, SRC, ABL1, PTPN6, JAK2, PTK2, FGFR1	330	42	19304	9.74949	0.0705445	0.00138026	0.00120617
GOTERM_MF_DIRECT	GO0009055~electron transfer activity	8	2.42424	7.76381e-05	MAOB, ALDH2, CYP1A2, GSR, AKR1B1, NOX4, CYP19A1, IDO1	330	61	19304	7.67173	0.0746317	0.0014363	0.00125515
GOTERM_MF_DIRECT	GO0050661~NADP binding	7	2.12121	8.38927e-05	HSD11B1, G6PD, NOS2, IDH1, GSR, HMGCR, NOX1	330	43	19304	9.52276	0.0803962	0.00149659	0.00130783
GOTERM_MF_DIRECT	GO0048156~tau protein binding	7	2.12121	8.38927e-05	GSK3B, HSP90AA1, CDK5, ROCK1, EP300, PIN1, SNCA	330	43	19304	9.52276	0.0803962	0.00149659	0.00130783
GOTERM_MF_DIRECT	GO0004708~MAP kinase kinase activity	5	1.51515	0.000128226	MAPK10, MAP2K1, MAPK8, BRAF, MAPK14	330	16	19304	18.2803	0.12024	0.00224733	0.00196388
GOTERM_MF_DIRECT	GO0016712~oxidoreductase activity, acting on paired donors, with incorporation or reduction of molecular oxygen, reduced flavin or flavoprotein as one donor, and incorporation of one atom of oxygen	6	1.81818	0.000140041	CYP2C9, CYP2D6, CYP1A2, CYP2C19, CYP3A4, CYP19A1	330	30	19304	11.6994	0.130564	0.00241208	0.00210785
GOTERM_MF_DIRECT	GO0070330~aromatase activity	6	1.81818	0.000164658	CYP2C9, CYP2D6, CYP1A2, CYP2C19, CYP3A4, CYP19A1	330	31	19304	11.322	0.151688	0.00275451	0.00240709
GOTERM_MF_DIRECT	GO0004697~diacylglycerol-dependent serinethreonine kinase activity	5	1.51515	0.000165436	PRKCG, PRKCH, PRKCE, PRKCD, PRKCA	330	17	19304	17.205	0.152347	0.00275451	0.00240709
GOTERM_MF_DIRECT	GO0016493~C-C chemokine receptor activity	6	1.81818	0.000192446	CCR1, AGTR1, AGTR2, CCR5, CCR3, CCR2	330	32	19304	10.9682	0.174918	0.00310087	0.00270977
GOTERM_MF_DIRECT	GO0019957~C-C chemokine binding	6	1.81818	0.000192446	CCR1, AGTR1, AGTR2, CCR5, CCR3, CCR2	330	32	19304	10.9682	0.174918	0.00310087	0.00270977
GOTERM_MF_DIRECT	GO0002039~p53 binding	8	2.42424	0.000204665	GSK3B, KDM1A, CDK5, HDAC1, MDM2, EP300, HIF1A, TP53	330	71	19304	6.59121	0.18493	0.0032454	0.00283607
GOTERM_MF_DIRECT	GO0016702~oxidoreductase activity, acting on single donors with incorporation of molecular oxygen, incorporation of two atoms of oxygen	4	1.21212	0.000257806	ALOX5, PTGS2, IDO1, PTGS1	330	8	19304	29.2485	0.227081	0.00396228	0.00346253
GOTERM_MF_DIRECT	GO0005021~vascular endothelial growth factor receptor activity	4	1.21212	0.000257806	PDGFRA, FLT1, FLT4, KDR	330	8	19304	29.2485	0.227081	0.00396228	0.00346253
GOTERM_MF_DIRECT	GO0005543~phospholipid binding	10	3.0303	0.000312389	F10, PON1, PLA2G2A, PTAFR, PLA2G10, PLA2G5, PLA2G7, F3, ABCG1, SNCA	330	126	19304	4.64262	0.268111	0.00472844	0.00413206
GOTERM_MF_DIRECT	GO0015485~cholesterol binding	7	2.12121	0.000336105	ABCA1, CETP, SOAT1, SOAT2, NPC1L1, NR1H3, ABCG1	330	55	19304	7.44507	0.285252	0.00500589	0.00437451
GOTERM_MF_DIRECT	GO0016705~oxidoreductase activity, acting on paired donors, with incorporation or reduction of molecular oxygen	6	1.81818	0.000340741	CYP26B1, CYP2D6, TBXAS1, CYP2C19, CYP3A4, CYP19A1	330	36	19304	9.74949	0.288556	0.00500589	0.00437451
GOTERM_MF_DIRECT	GO0051219~phosphoprotein binding	6	1.81818	0.000388535	LYN, SRC, PIN1, TRPV1, MTOR, SNCA	330	37	19304	9.486	0.321738	0.00562531	0.00491581
GOTERM_MF_DIRECT	GO0042826~histone deacetylase binding	10	3.0303	0.000440412	HDAC4, KAT2B, HSP90AA1, HDAC2, MAPK8, CCND1, PARP1, HDAC1, HIF1A, TP53	330	132	19304	4.43159	0.356008	0.00620816	0.00542515
GOTERM_MF_DIRECT	GO0001221~transcription coregulator binding	6	1.81818	0.000441221	RXRA, NR1H4, EP300, PPARG, RORA, ESR1	330	38	19304	9.23636	0.356528	0.00620816	0.00542515
GOTERM_MF_DIRECT	GO0005158~insulin receptor binding	5	1.51515	0.000475395	PTPN1, SRC, PTPN11, PIK3R1, IGF1R	330	22	19304	13.2948	0.378135	0.0065961	0.00576416
GOTERM_MF_DIRECT	GO0016303~1-phosphatidylinositol-3-kinase activity	4	1.21212	0.000538596	PIK3CA, ATM, PIK3CB, PIK3CG	330	10	19304	23.3988	0.416203	0.00737065	0.00644102
GOTERM_MF_DIRECT	GO0051117~ATPase binding	8	2.42424	0.000620178	ABCA1, AR, SRC, NR1H2, PDE4D, PSEN1, ESR1, EGFR	330	85	19304	5.5056	0.461921	0.0083724	0.00731643
GOTERM_MF_DIRECT	GO0008289~lipid binding	11	3.33333	0.000724097	CETP, VCP, ADORA2A, FABP5, ALOX15, S1PR3, CD36, S1PR2, PPARA, PPARD, SNCA	330	171	19304	3.76296	0.515014	0.00964497	0.00842849
GOTERM_MF_DIRECT	GO0140297~DNA-binding transcription factor binding	11	3.33333	0.000757867	HDAC4, KAT2B, KDM1A, HDAC1, BCL2, EP300, NLRP3, PPARG, PPARA, PPARD, MAPK3	330	172	19304	3.74109	0.531114	0.00996196	0.0087055
GOTERM_MF_DIRECT	GO0004949~cannabinoid receptor activity	3	0.909091	0.000858986	CNR2, CNR1, GPR55	330	3	19304	58.497	0.576201	0.0107266	0.00937368
GOTERM_MF_DIRECT	GO0004705~JUN kinase activity	3	0.909091	0.000858986	MAPK10, MAPK9, MAPK8	330	3	19304	58.497	0.576201	0.0107266	0.00937368
GOTERM_MF_DIRECT	GO0004699~diacylglycerol-dependent, calcium-independent serinethreonine kinase activity	3	0.909091	0.000858986	PRKCH, PRKCE, PRKCD	330	3	19304	58.497	0.576201	0.0107266	0.00937368
GOTERM_MF_DIRECT	GO0046943~carboxylic acid transmembrane transporter activity	3	0.909091	0.000858986	ABCC1, SLC16A1, ABCB1	330	3	19304	58.497	0.576201	0.0107266	0.00937368
GOTERM_MF_DIRECT	GO0004435~phosphatidylinositol phospholipase C activity	5	1.51515	0.000920812	CCR1, EDNRA, CASR, PLCG1, CCR5	330	26	19304	11.2494	0.601606	0.0113567	0.00992431
GOTERM_MF_DIRECT	GO0120283~protein serinethreonine kinase binding	4	1.21212	0.00096272	APP, MAPK8, PRKCH, XIAP	330	12	19304	19.499	0.617957	0.0115874	0.010126
GOTERM_MF_DIRECT	GO0097677~STAT family protein binding	4	1.21212	0.00096272	HSF1, EP300, PPARG, PTPN2	330	12	19304	19.499	0.617957	0.0115874	0.010126
GOTERM_MF_DIRECT	GO0000976~transcription cis-regulatory region binding	13	3.93939	0.0010283	HDAC4, NR1H4, NR1H3, AHR, SMARCA2, TNF, AR, RXRA, HNF4A, HSF1, PPARG, TP53, SNCA	330	244	19304	3.11664	0.642208	0.0122295	0.010687
GOTERM_MF_DIRECT	GO0050660~flavin adenine dinucleotide binding	7	2.12121	0.00105477	MAOB, KDM1A, NOS2, MAOA, GSR, NOX4, XDH	330	68	19304	6.02175	0.651553	0.0123966	0.0108331
GOTERM_MF_DIRECT	GO0005518~collagen binding	7	2.12121	0.00113894	MMP12, MMP13, CTSL, CTSK, MMP9, CTSS, CTSB	330	69	19304	5.93448	0.679686	0.0132303	0.0115616
GOTERM_MF_DIRECT	GO0140677~molecular function activator activity	5	1.51515	0.00122777	AKT2, TP53, MET, PTK2, AURKA	330	28	19304	10.4459	0.706917	0.0139425	0.012184
GOTERM_MF_DIRECT	GO0050839~cell adhesion molecule binding	7	2.12121	0.00122817	ITGB1, ITGA4, ITGB3, ITGB2, PTPN6, PTPN11, ITGAL	330	70	19304	5.8497	0.707034	0.0139425	0.012184
GOTERM_MF_DIRECT	GO0043565~sequence-specific DNA binding	14	4.24242	0.00128198	EPAS1, NR1H4, RORA, HIF1A, ESR1, FOXO1, MMP12, RXRA, HSF1, BCL2, NLRP3, PPARG, MAPT, PPARA	330	285	19304	2.87354	0.722384	0.0143898	0.0125749
GOTERM_MF_DIRECT	GO0046875~ephrin receptor binding	5	1.51515	0.00140528	LYN, PTPN1, SRC, ABL1, PIK3CG	330	29	19304	10.0857	0.7546	0.0155986	0.0136312
GOTERM_MF_DIRECT	GO0044877~protein-containing complex binding	15	4.54545	0.00154092	ITGB1, PDGFRA, VCP, INSR, BRAF, ADRB2, HTR2A, MTOR, IGF1R, ADORA2A, ALOX5AP, ATM, CD36, EPHB2, PPARA	330	327	19304	2.68335	0.78574	0.0168644	0.0147373
GOTERM_MF_DIRECT	GO0043394~proteoglycan binding	4	1.21212	0.00155308	CTSL, CTSK, CTSS, CTSB	330	14	19304	16.7134	0.788331	0.0168644	0.0147373
GOTERM_MF_DIRECT	GO0051721~protein phosphatase 2A binding	5	1.51515	0.00159994	PTPN1, BCL2, MAPT, TP53, FOXO1	330	30	19304	9.74949	0.798026	0.0171864	0.0150188
GOTERM_MF_DIRECT	GO0140328~floppase activity	3	0.909091	0.0016986	ABCA1, ABCB1, ABCG1	330	4	19304	43.8727	0.817013	0.0174938	0.0152874
GOTERM_MF_DIRECT	GO0030284~nuclear estrogen receptor activity	3	0.909091	0.0016986	PDE3A, ESR1, ESR2	330	4	19304	43.8727	0.817013	0.0174938	0.0152874
GOTERM_MF_DIRECT	GO0004052~arachidonate 12(S)-lipoxygenase activity	3	0.909091	0.0016986	ALOX5, ALOX15, ALOX12	330	4	19304	43.8727	0.817013	0.0174938	0.0152874
GOTERM_MF_DIRECT	GO0034875~caffeine oxidase activity	3	0.909091	0.0016986	CYP2C9, CYP1A2, CYP3A4	330	4	19304	43.8727	0.817013	0.0174938	0.0152874
GOTERM_MF_DIRECT	GO0005504~fatty acid binding	5	1.51515	0.00204402	FABP2, FABP4, FABP5, HNF4A, CD36	330	32	19304	9.14015	0.870498	0.0208364	0.0182084
GOTERM_MF_DIRECT	GO0050840~extracellular matrix binding	5	1.51515	0.0022951	ADAMTS5, ITGB3, ITGA2B, ITGAV, VEGFA	330	33	19304	8.86318	0.899283	0.0230439	0.0201375
GOTERM_MF_DIRECT	GO0001046~core promoter sequence-specific DNA binding	4	1.21212	0.00232977	MMP12, HDAC1, NR3C1, TP53	330	16	19304	14.6242	0.902719	0.0230439	0.0201375
GOTERM_MF_DIRECT	GO0051393~alpha-actinin binding	4	1.21212	0.00232977	ADORA2A, PPARG, KCNA5, CACNA1C	330	16	19304	14.6242	0.902719	0.0230439	0.0201375
GOTERM_MF_DIRECT	GO0008013~beta-catenin binding	8	2.42424	0.00278859	GSK3B, AR, EP300, PIN1, RORA, PSEN1, ESR1, FOXO1	330	110	19304	4.25433	0.93856	0.0263803	0.023053
GOTERM_MF_DIRECT	GO0005324~long-chain fatty acid transmembrane transporter activity	4	1.21212	0.00279355	FABP2, FABP4, FABP5, CD36	330	17	19304	13.764	0.938865	0.0263803	0.023053
GOTERM_MF_DIRECT	GO0043559~insulin binding	3	0.909091	0.00279911	INSR, PIK3R1, IGF1R	330	5	19304	35.0982	0.939204	0.0263803	0.023053
GOTERM_MF_DIRECT	GO0038085~vascular endothelial growth factor binding	3	0.909091	0.00279911	PDGFRB, PDGFRA, KDR	330	5	19304	35.0982	0.939204	0.0263803	0.023053
GOTERM_MF_DIRECT	GO0030235~nitric-oxide synthase regulator activity	3	0.909091	0.00279911	HSP90AA1, AKT1, ESR1	330	5	19304	35.0982	0.939204	0.0263803	0.023053
GOTERM_MF_DIRECT	GO0015026~coreceptor activity	6	1.81818	0.00328998	ITGB1, ITGA4, ITGB3, KDR, ITGAV, CCR5	330	59	19304	5.94884	0.962825	0.0303393	0.0265127
GOTERM_MF_DIRECT	GO0046965~nuclear retinoid X receptor binding	4	1.21212	0.00331029	VDR, NR1H2, NR1H4, PPARG	330	18	19304	12.9993	0.963574	0.0303393	0.0265127
GOTERM_MF_DIRECT	GO0004950~chemokine receptor activity	4	1.21212	0.00331029	CCR1, CCR5, CCR3, CCR2	330	18	19304	12.9993	0.963574	0.0303393	0.0265127
GOTERM_MF_DIRECT	GO0001540~amyloid-beta binding	7	2.12121	0.00371919	MSR1, CHRNA7, INSR, ITGB2, CD36, ADRB2, EPHB2	330	87	19304	4.70665	0.975824	0.033777	0.0295168
GOTERM_MF_DIRECT	GO0042626~ATPase-coupled transmembrane transporter activity	5	1.51515	0.00387317	ABCA1, ABCC1, ABCB1, CFTR, ABCG2	330	38	19304	7.69697	0.979283	0.0346242	0.0302572
GOTERM_MF_DIRECT	GO0047498~calcium-dependent phospholipase A2 activity	4	1.21212	0.00388179	PLA2G2A, PLA2G10, PLA2G4A, PLA2G5	330	19	19304	12.3152	0.979462	0.0346242	0.0302572
GOTERM_MF_DIRECT	GO0044323~retinoic acid-responsive element binding	3	0.909091	0.00415144	RXRB, RXRA, RXRG	330	6	19304	29.2485	0.984329	0.0363797	0.0317913
GOTERM_MF_DIRECT	GO0036041~long-chain fatty acid binding	3	0.909091	0.00415144	FABP2, FABP3, FABP4	330	6	19304	29.2485	0.984329	0.0363797	0.0317913
GOTERM_MF_DIRECT	GO0019904~protein domain specific binding	11	3.33333	0.00420293	CCNA2, VCP, PRKDC, IL1B, INSR, MDM2, TNNI3, PLG, PPARA, PRKACA, HIF1A	330	217	19304	2.96528	0.985118	0.0365107	0.0319057
GOTERM_MF_DIRECT	GO0043531~ADP binding	5	1.51515	0.00466947	ERN1, VCP, PRKAG1, NLRP3, ABCG1	330	40	19304	7.31212	0.990681	0.0399347	0.0348979
GOTERM_MF_DIRECT	GO0004197~cysteine-type endopeptidase activity	6	1.81818	0.00467704	CTSL, CTSK, CASP1, CTSD, CTSS, CTSB	330	64	19304	5.48409	0.990752	0.0399347	0.0348979
GOTERM_MF_DIRECT	GO0003677~DNA binding	33	10	0.00483629	HDAC4, APP, FEN1, RORA, AHR, PIK3R1, NR3C1, POLB, TERT, HNF4A, HSF1, ABL1, MAPK1, EP300, PARP1, VDR, NR1H2, DNMT3A, RPA1, NR1H3, SMARCA2, ESR1, SREBF2, ESR2, CDK9, AR, APEX1, ATM, PPARG, MAPT, PPARA, TP53, PPARD	330	1157	19304	1.66845	0.992118	0.0409446	0.0357804
GOTERM_MF_DIRECT	GO0046982~protein heterodimerization activity	15	4.54545	0.00559358	ITGB1, EPAS1, ADRB1, AHR, PIK3R1, ADRA2C, HIF1A, ADRA2A, AURKA, IKBKB, HSF1, BCL2, AGTR1, TP53, ABCG1	330	378	19304	2.32131	0.996316	0.0469579	0.0410353
GOTERM_MF_DIRECT	GO0035005~1-phosphatidylinositol-4-phosphate 3-kinase activity	3	0.909091	0.00574674	PIK3CA, PIK3CB, PIK3CG	330	7	19304	25.0701	0.996841	0.0474462	0.041462
GOTERM_MF_DIRECT	GO0046934~1-phosphatidylinositol-4,5-bisphosphate 3-kinase activity	3	0.909091	0.00574674	PIK3CA, PIK3CB, PIK3CG	330	7	19304	25.0701	0.996841	0.0474462	0.041462
GOTERM_MF_DIRECT	GO0004115~3',5'-cyclic-AMP phosphodiesterase activity	4	1.21212	0.00594096	PDE4D, PDE3A, PDE5A, PDE8B	330	22	19304	10.6358	0.997401	0.0482522	0.0421663
GOTERM_MF_DIRECT	GO0047555~3',5'-cyclic-GMP phosphodiesterase activity	4	1.21212	0.00594096	PDE4D, PDE3A, PDE5A, PDE8B	330	22	19304	10.6358	0.997401	0.0482522	0.0421663
GOTERM_MF_DIRECT	GO1990841~promoter-specific chromatin binding	6	1.81818	0.00605228	HDAC2, KDM1A, HDAC1, HSF1, TP53, FOXO1	330	68	19304	5.1615	0.997676	0.0487599	0.04261
GOTERM_MF_DIRECT	GO0016922~nuclear receptor binding	5	1.51515	0.00657731	RXRA, NR1I2, NR1H4, EP300, HIF1A	330	44	19304	6.64738	0.998629	0.0525658	0.0459359
GOTERM_MF_DIRECT	GO0008656~cysteine-type endopeptidase activator activity involved in apoptotic process	4	1.21212	0.00674693	CTSL, CTSK, CASP1, CTSS	330	23	19304	10.1734	0.998844	0.0534936	0.0467466
GOTERM_MF_DIRECT	GO0004725~protein tyrosine phosphatase activity	7	2.12121	0.00697026	PTPN1, PTPRC, PTPN6, PTPN11, PTPN22, PTK2, PTPN2	330	99	19304	4.13615	0.999077	0.0548291	0.0479137
GOTERM_MF_DIRECT	GO0003684~damaged DNA binding	6	1.81818	0.00725449	POLB, FEN1, PARP1, APEX1, RPA1, EP300	330	71	19304	4.94341	0.999306	0.0561801	0.0490943
GOTERM_MF_DIRECT	GO0030971~receptor tyrosine kinase binding	6	1.81818	0.00725449	PTPN1, SYK, PTPN11, PLCG1, TP53, PTPN2	330	71	19304	4.94341	0.999306	0.0561801	0.0490943
GOTERM_MF_DIRECT	GO0090554~phosphatidylcholine floppase activity	3	0.909091	0.00757638	ABCA1, ABCB1, ABCG1	330	8	19304	21.9364	0.999498	0.0582216	0.0508783
GOTERM_MF_DIRECT	GO0017025~TBP-class protein binding	4	1.21212	0.00854544	AHR, NR3C1, ESR1, NR3C2	330	25	19304	9.35952	0.999811	0.0651671	0.0569478
GOTERM_MF_DIRECT	GO0003682~chromatin binding	18	5.45455	0.00864506	HDAC4, HDAC2, PRKAA2, PARP1, KDM1A, DNMT3A, MPO, SMARCA2, ESR1, FOXO1, EGFR, CDK9, AR, KAT2B, HNF4A, EP300, PPARG, TP53	330	523	19304	2.01328	0.999829	0.0654274	0.0571753
GOTERM_MF_DIRECT	GO0003690~double-stranded DNA binding	7	2.12121	0.00961925	FEN1, RXRA, PARP1, PRKDC, PPARG, MAPT, EGFR	330	106	19304	3.86301	0.999936	0.0707525	0.0618288
GOTERM_MF_DIRECT	GO0038036~sphingosine-1-phosphate receptor activity	3	0.909091	0.00963197	S1PR1, S1PR3, S1PR2	330	9	19304	19.499	0.999937	0.0707525	0.0618288
GOTERM_MF_DIRECT	GO0017081~chloride channel regulator activity	3	0.909091	0.00963197	CHRNA7, TRPV1, CFTR	330	9	19304	19.499	0.999937	0.0707525	0.0618288
GOTERM_MF_DIRECT	GO0047499~calcium-independent phospholipase A2 activity	3	0.909091	0.00963197	PLA2G4A, PLA2G5, PLA2G7	330	9	19304	19.499	0.999937	0.0707525	0.0618288
GOTERM_MF_DIRECT	GO0003700~DNA-binding transcription factor activity	18	5.45455	0.0108499	VDR, NR1I3, NR1H4, RORA, AHR, NR3C1, HIF1A, ESR1, FOXO1, NR3C2, AR, RXRA, HNF4A, HSF1, PPARG, PPARA, TP53, PPARD	330	536	19304	1.96445	0.999982	0.0788343	0.0688912
GOTERM_MF_DIRECT	GO0001228~DNA-binding transcription activator activity, RNA polymerase II-specific	17	5.15152	0.01089	EPAS1, NR1H2, NR1I3, NR1I2, NR1H4, NR1H3, NR3C1, HIF1A, ESR1, FOXO1, RXRB, AR, HNF4A, HSF1, PPARG, PPARA, TP53	330	493	19304	2.01714	0.999982	0.0788343	0.0688912
GOTERM_MF_DIRECT	GO0004114~3',5'-cyclic-nucleotide phosphodiesterase activity	3	0.909091	0.0119053	PDE4D, PDE3A, PDE5A	330	10	19304	17.5491	0.999994	0.0849529	0.0742381
GOTERM_MF_DIRECT	GO0005520~insulin-like growth factor binding	3	0.909091	0.0119053	IGFBP1, IGFBP3, IGF1R	330	10	19304	17.5491	0.999994	0.0849529	0.0742381
GOTERM_MF_DIRECT	GO0042277~peptide binding	5	1.51515	0.0142889	RXRA, MME, CMA1, ANPEP, PPARG	330	55	19304	5.31791	0.999999	0.101226	0.0884585
GOTERM_MF_DIRECT	GO0005131~growth hormone receptor binding	3	0.909091	0.0143884	JAK2, JAK3, JAK1	330	11	19304	15.9537	0.999999	0.101226	0.0884585
GOTERM_MF_DIRECT	GO0031490~chromatin DNA binding	6	1.81818	0.0158081	NR1H2, APEX1, HSF1, EP300, NR1H3, FOXO1	330	86	19304	4.08118	1	0.110436	0.0965067
GOTERM_MF_DIRECT	GO0071889~14-3-3 protein binding	4	1.21212	0.0168871	PRKCE, AKT1, ESR1, TP53	330	32	19304	7.31212	1	0.116031	0.101396
GOTERM_MF_DIRECT	GO0031434~mitogen-activated protein kinase kinase binding	3	0.909091	0.0170736	ACE, PIN1, BRAF	330	12	19304	14.6242	1	0.116031	0.101396
GOTERM_MF_DIRECT	GO0070492~oligosaccharide binding	3	0.909091	0.0170736	SELP, SELL, SELE	330	12	19304	14.6242	1	0.116031	0.101396
GOTERM_MF_DIRECT	GO0033558~protein lysine deacetylase activity	3	0.909091	0.0170736	HDAC4, HDAC2, HDAC1	330	12	19304	14.6242	1	0.116031	0.101396
GOTERM_MF_DIRECT	GO0005509~calcium ion binding	22	6.66667	0.017258	ITGB1, RET, CASR, F10, PON1, PLA2G2A, PLA2G4A, BRAF, PLA2G5, F2, MMP12, SELP, SHH, MMP13, F9, PROC, SELL, PLA2G10, ALPL, PLCG1, TGM2, SNCA	330	746	19304	1.72511	1	0.116492	0.101799
GOTERM_MF_DIRECT	GO0038024~cargo receptor activity	4	1.21212	0.0183463	MSR1, INSR, ITGB2, CD36	330	33	19304	7.09054	1	0.123007	0.107492
GOTERM_MF_DIRECT	GO0070888~E-box binding	5	1.51515	0.0191301	HDAC1, PPARG, AHR, HIF1A, SREBF2	330	60	19304	4.87475	1	0.127407	0.111337
GOTERM_MF_DIRECT	GO1901363~heterocyclic compound binding	3	0.909091	0.0199532	ACE, NPC1L1, PDE4D	330	13	19304	13.4993	1	0.13114	0.1146
GOTERM_MF_DIRECT	GO0004707~MAP kinase activity	3	0.909091	0.0199532	MAPK1, MAPK14, MAPK3	330	13	19304	13.4993	1	0.13114	0.1146
GOTERM_MF_DIRECT	GO1990782~protein tyrosine kinase binding	5	1.51515	0.0202057	ITGB1, HSP90AA1, NOX4, PTPN11, PTPN22	330	61	19304	4.79483	1	0.131931	0.115291
GOTERM_MF_DIRECT	GO0015562~efflux transmembrane transporter activity	3	0.909091	0.0230199	ABCC1, ABCB1, ABCG2	330	14	19304	12.5351	1	0.148367	0.129654
GOTERM_MF_DIRECT	GO0008559~ABC-type xenobiotic transporter activity	3	0.909091	0.0230199	ABCC1, ABCB1, ABCG2	330	14	19304	12.5351	1	0.148367	0.129654
GOTERM_MF_DIRECT	GO0003779~actin binding	11	3.33333	0.0259477	ITGB1, ACE, TNNT2, KCNMA1, TNNI3, MAPT, CCR5, GC, PTK2, MYLK, SNCA	330	287	19304	2.24204	1	0.166165	0.145208
GOTERM_MF_DIRECT	GO0005536~D-glucose binding	3	0.909091	0.0262665	GYS1, G6PD, GCK	330	15	19304	11.6994	1	0.167135	0.146055
GOTERM_MF_DIRECT	GO0140359~ABC-type transporter activity	4	1.21212	0.0266618	ABCA1, ABCC1, CFTR, ABCG2	330	38	19304	6.15758	1	0.168577	0.147315
GOTERM_MF_DIRECT	GO0005159~insulin-like growth factor receptor binding	3	0.909091	0.029686	INSR, REN, PIK3R1	330	16	19304	10.9682	1	0.186518	0.162993
GOTERM_MF_DIRECT	GO0001530~lipopolysaccharide binding	4	1.21212	0.0304633	SELP, P2RX7, PTAFR, F2	330	40	19304	5.8497	1	0.189024	0.165183
GOTERM_MF_DIRECT	GO0051059~NF-kappaB binding	4	1.21212	0.0304633	GSK3B, HDAC2, HDAC1, EP300	330	40	19304	5.8497	1	0.189024	0.165183
GOTERM_MF_DIRECT	GO0005516~calmodulin binding	9	2.72727	0.0315525	ACE, ADORA2A, NOS2, AKT1, TRPV1, CACNA1C, ESR1, EGFR, MYLK	330	215	19304	2.44871	1	0.194039	0.169566
GOTERM_MF_DIRECT	GO0034185~apolipoprotein binding	3	0.909091	0.0332717	ABCA1, PLG, MAPT	330	17	19304	10.323	1	0.194039	0.169566
GOTERM_MF_DIRECT	GO0035717~chemokine (C-C motif) ligand 7 binding	2	0.606061	0.0337966	CCR1, CCR2	330	2	19304	58.497	1	0.194039	0.169566
GOTERM_MF_DIRECT	GO0018675~(S)-limonene 6-monooxygenase activity	2	0.606061	0.0337966	CYP2C9, CYP2C19	330	2	19304	58.497	1	0.194039	0.169566
GOTERM_MF_DIRECT	GO0004666~prostaglandin-endoperoxide synthase activity	2	0.606061	0.0337966	PTGS2, PTGS1	330	2	19304	58.497	1	0.194039	0.169566
GOTERM_MF_DIRECT	GO0018676~(S)-limonene 7-monooxygenase activity	2	0.606061	0.0337966	CYP2C9, CYP2C19	330	2	19304	58.497	1	0.194039	0.169566
GOTERM_MF_DIRECT	GO0052741~(R)-limonene 6-monooxygenase activity	2	0.606061	0.0337966	CYP2C9, CYP2C19	330	2	19304	58.497	1	0.194039	0.169566
GOTERM_MF_DIRECT	GO0071791~chemokine (C-C motif) ligand 5 binding	2	0.606061	0.0337966	CCR1, CCR5	330	2	19304	58.497	1	0.194039	0.169566
GOTERM_MF_DIRECT	GO0031711~bradykinin receptor binding	2	0.606061	0.0337966	ACE, AGTR1	330	2	19304	58.497	1	0.194039	0.169566
GOTERM_MF_DIRECT	GO0004772~sterol O-acyltransferase activity	2	0.606061	0.0337966	SOAT1, SOAT2	330	2	19304	58.497	1	0.194039	0.169566
GOTERM_MF_DIRECT	GO0008309~double-stranded DNA exodeoxyribonuclease activity	2	0.606061	0.0337966	FEN1, APEX1	330	2	19304	58.497	1	0.194039	0.169566
GOTERM_MF_DIRECT	GO0004698~calcium,diacylglycerol-dependent serinethreonine kinase activity	2	0.606061	0.0337966	PRKCG, PRKCA	330	2	19304	58.497	1	0.194039	0.169566
GOTERM_MF_DIRECT	GO0004051~arachidonate 5-lipoxygenase activity	2	0.606061	0.0337966	ALOX5, ALOX5AP	330	2	19304	58.497	1	0.194039	0.169566
GOTERM_MF_DIRECT	GO0030331~nuclear estrogen receptor binding	4	1.21212	0.0345341	PARP1, SRC, PPARG, ESR1	330	42	19304	5.57114	1	0.19714	0.172276
GOTERM_MF_DIRECT	GO0042056~chemoattractant activity	4	1.21212	0.0388716	MIF, FGF2, PGF, VEGFA	330	44	19304	5.31791	1	0.22064	0.192812
GOTERM_MF_DIRECT	GO0016740~transferase activity	6	1.81818	0.0401465	FTO, SHH, PRKCH, PRKCD, KDR, PRKCA	330	110	19304	3.19074	1	0.22659	0.198011
GOTERM_MF_DIRECT	GO0004407~histone deacetylase activity	3	0.909091	0.0409151	HDAC4, HDAC2, HDAC1	330	19	19304	9.23636	1	0.22963	0.200668
GOTERM_MF_DIRECT	GO0019955~cytokine binding	4	1.21212	0.0434723	CSF1R, ADAM17, CASP1, ELANE	330	46	19304	5.08669	1	0.242619	0.212018
GOTERM_MF_DIRECT	GO0001972~retinoic acid binding	3	0.909091	0.0449601	CYP26B1, RXRA, FABP5	330	20	19304	8.77455	1	0.249529	0.218056
GOTERM_MF_DIRECT	GO0004709~MAP kinase kinase kinase activity	3	0.909091	0.0491458	BRAF, RAF1, EGFR	330	21	19304	8.35671	1	0.254899	0.22275
GOTERM_MF_DIRECT	GO0005125~cytokine activity	8	2.42424	0.0501539	IL6, IL1B, NAMPT, MIF, TNF, FGF2, IL2, VEGFA	330	195	19304	2.39988	1	0.254899	0.22275
GOTERM_MF_DIRECT	GO0070644~vitamin D response element binding	2	0.606061	0.0502654	RXRA, VDR	330	3	19304	38.998	1	0.254899	0.22275
GOTERM_MF_DIRECT	GO0035979~histone H2AXS139 kinase activity	2	0.606061	0.0502654	PRKDC, ATM	330	3	19304	38.998	1	0.254899	0.22275
GOTERM_MF_DIRECT	GO0004938~alpha2-adrenergic receptor activity	2	0.606061	0.0502654	ADRA2C, ADRA2A	330	3	19304	38.998	1	0.254899	0.22275
GOTERM_MF_DIRECT	GO0004992~platelet activating factor receptor activity	2	0.606061	0.0502654	PDGFRB, PTAFR	330	3	19304	38.998	1	0.254899	0.22275
GOTERM_MF_DIRECT	GO0030369~ICAM-3 receptor activity	2	0.606061	0.0502654	ITGB2, ITGAL	330	3	19304	38.998	1	0.254899	0.22275
GOTERM_MF_DIRECT	GO0097621~monoamine oxidase activity	2	0.606061	0.0502654	MAOB, MAOA	330	3	19304	38.998	1	0.254899	0.22275
GOTERM_MF_DIRECT	GO0005009~insulin receptor activity	2	0.606061	0.0502654	INSR, IGF1R	330	3	19304	38.998	1	0.254899	0.22275
GOTERM_MF_DIRECT	GO0051425~PTB domain binding	2	0.606061	0.0502654	APP, INSR	330	3	19304	38.998	1	0.254899	0.22275
GOTERM_MF_DIRECT	GO0050473~arachidonate 15-lipoxygenase activity	2	0.606061	0.0502654	ALOX15, ALOX12	330	3	19304	38.998	1	0.254899	0.22275
GOTERM_MF_DIRECT	GO0034736~cholesterol O-acyltransferase activity	2	0.606061	0.0502654	SOAT1, SOAT2	330	3	19304	38.998	1	0.254899	0.22275
GOTERM_MF_DIRECT	GO0004677~DNA-dependent protein kinase activity	2	0.606061	0.0502654	PRKDC, ATM	330	3	19304	38.998	1	0.254899	0.22275
GOTERM_MF_DIRECT	GO0016165~linoleate 13S-lipoxygenase activity	2	0.606061	0.0502654	ALOX15, ALOX12	330	3	19304	38.998	1	0.254899	0.22275
GOTERM_MF_DIRECT	GO0030546~signaling receptor activator activity	2	0.606061	0.0502654	APP, PRKCE	330	3	19304	38.998	1	0.254899	0.22275
GOTERM_MF_DIRECT	GO0004962~endothelin receptor activity	2	0.606061	0.0502654	EDNRA, EDNRB	330	3	19304	38.998	1	0.254899	0.22275
GOTERM_MF_DIRECT	GO0030172~troponin C binding	2	0.606061	0.0502654	TNNT2, TNNI3	330	3	19304	38.998	1	0.254899	0.22275
GOTERM_MF_DIRECT	GO0000287~magnesium ion binding	9	2.72727	0.0530014	ERN1, ITGB1, FEN1, EPHX2, IDH1, PLK1, ABL1, PRKACA, SNCA	330	239	19304	2.20281	1	0.267416	0.233688
GOTERM_MF_DIRECT	GO0050321~tau-protein kinase activity	3	0.909091	0.0579158	GSK3B, CDK5, ROCK1	330	23	19304	7.63004	1	0.286425	0.250299
GOTERM_MF_DIRECT	GO0033691~sialic acid binding	3	0.909091	0.0579158	SELP, SELL, SELE	330	23	19304	7.63004	1	0.286425	0.250299
GOTERM_MF_DIRECT	GO0017134~fibroblast growth factor binding	3	0.909091	0.0579158	ITGB3, ITGAV, FGFR1	330	23	19304	7.63004	1	0.286425	0.250299
GOTERM_MF_DIRECT	GO0043274~phospholipase binding	3	0.909091	0.0579158	SYK, SRC, SELE	330	23	19304	7.63004	1	0.286425	0.250299
GOTERM_MF_DIRECT	GO0005080~protein kinase C binding	4	1.21212	0.0588084	SRC, ITGB3, ABL1, ITGAV	330	52	19304	4.49977	1	0.289407	0.252905
GOTERM_MF_DIRECT	GO0030165~PDZ domain binding	5	1.51515	0.0614613	SLC22A12, ADAM17, ADRB1, PSEN1, CFTR	330	87	19304	3.36189	1	0.294351	0.257226
GOTERM_MF_DIRECT	GO0008083~growth factor activity	7	2.12121	0.0636929	IL6, F2, FGF1, FGF2, IL2, PGF, VEGFA	330	165	19304	2.48169	1	0.294351	0.257226
GOTERM_MF_DIRECT	GO0019902~phosphatase binding	4	1.21212	0.0644138	SYK, MAPK1, PPARA, MAPK3	330	54	19304	4.33311	1	0.294351	0.257226
GOTERM_MF_DIRECT	GO0017124~SH3 domain binding	6	1.81818	0.0646578	LYN, ADAM17, ABL1, PTPN6, PTPN22, MAPT	330	126	19304	2.78557	1	0.294351	0.257226
GOTERM_MF_DIRECT	GO0070053~thrombospondin receptor activity	2	0.606061	0.0664543	CD36, F2	330	4	19304	29.2485	1	0.294351	0.257226
GOTERM_MF_DIRECT	GO0086089~voltage-gated potassium channel activity involved in atrial cardiac muscle cell action potential repolarization	2	0.606061	0.0664543	KCNJ5, KCNA5	330	4	19304	29.2485	1	0.294351	0.257226
GOTERM_MF_DIRECT	GO0090722~receptor-receptor interaction	2	0.606061	0.0664543	FGF2, FGFR1	330	4	19304	29.2485	1	0.294351	0.257226
GOTERM_MF_DIRECT	GO0050692~DNA binding domain binding	2	0.606061	0.0664543	RXRA, PPARG	330	4	19304	29.2485	1	0.294351	0.257226
GOTERM_MF_DIRECT	GO0035033~histone deacetylase regulator activity	2	0.606061	0.0664543	MAPK8, TP53	330	4	19304	29.2485	1	0.294351	0.257226
GOTERM_MF_DIRECT	GO0005172~vascular endothelial growth factor receptor binding	2	0.606061	0.0664543	PGF, VEGFA	330	4	19304	29.2485	1	0.294351	0.257226
GOTERM_MF_DIRECT	GO0046624~sphingolipid transporter activity	2	0.606061	0.0664543	ABCC1, ABCG2	330	4	19304	29.2485	1	0.294351	0.257226
GOTERM_MF_DIRECT	GO0052595~aliphatic amine oxidase activity	2	0.606061	0.0664543	MAOB, MAOA	330	4	19304	29.2485	1	0.294351	0.257226
GOTERM_MF_DIRECT	GO0051380~norepinephrine binding	2	0.606061	0.0664543	ADRB2, ADRA2A	330	4	19304	29.2485	1	0.294351	0.257226
GOTERM_MF_DIRECT	GO0106292~superoxide-generating NADPH oxidase activity	2	0.606061	0.0664543	NOX4, NOX1	330	4	19304	29.2485	1	0.294351	0.257226
GOTERM_MF_DIRECT	GO0047655~allyl-alcohol dehydrogenase activity	2	0.606061	0.0664543	AKR1B10, AKR1B1	330	4	19304	29.2485	1	0.294351	0.257226
GOTERM_MF_DIRECT	GO0160009~histone decrotonylase activity	2	0.606061	0.0664543	HDAC2, HDAC1	330	4	19304	29.2485	1	0.294351	0.257226
GOTERM_MF_DIRECT	GO0004945~angiotensin type II receptor activity	2	0.606061	0.0664543	AGTR1, AGTR2	330	4	19304	29.2485	1	0.294351	0.257226
GOTERM_MF_DIRECT	GO0008238~exopeptidase activity	2	0.606061	0.0664543	ACE, MME	330	4	19304	29.2485	1	0.294351	0.257226
GOTERM_MF_DIRECT	GO0062187~anandamide 8,9 epoxidase activity	2	0.606061	0.0664543	CYP2D6, CYP3A4	330	4	19304	29.2485	1	0.294351	0.257226
GOTERM_MF_DIRECT	GO0160008~protein decrotonylase activity	2	0.606061	0.0664543	HDAC2, HDAC1	330	4	19304	29.2485	1	0.294351	0.257226
GOTERM_MF_DIRECT	GO0062188~anandamide 11,12 epoxidase activity	2	0.606061	0.0664543	CYP2D6, CYP3A4	330	4	19304	29.2485	1	0.294351	0.257226
GOTERM_MF_DIRECT	GO0050431~transforming growth factor beta binding	3	0.909091	0.0671793	ITGAV, CD36, TGFBR1	330	25	19304	7.01964	1	0.294351	0.257226
GOTERM_MF_DIRECT	GO0051019~mitogen-activated protein kinase binding	3	0.909091	0.0671793	ACE, PTAFR, ABL1	330	25	19304	7.01964	1	0.294351	0.257226
GOTERM_MF_DIRECT	GO0120020~cholesterol transfer activity	3	0.909091	0.0671793	ABCA1, CETP, ABCG1	330	25	19304	7.01964	1	0.294351	0.257226
GOTERM_MF_DIRECT	GO0042910~xenobiotic transmembrane transporter activity	3	0.909091	0.0671793	ABCC1, ABCB1, ABCG2	330	25	19304	7.01964	1	0.294351	0.257226
GOTERM_MF_DIRECT	GO0005230~extracellular ligand-gated monoatomic ion channel activity	3	0.909091	0.0719826	CHRNA7, HTR3A, TRPV1	330	26	19304	6.74965	1	0.312655	0.273221
GOTERM_MF_DIRECT	GO0004623~phospholipase A2 activity	3	0.909091	0.0719826	PLA2G2A, PLA2G10, PLA2G4A	330	26	19304	6.74965	1	0.312655	0.273221
GOTERM_MF_DIRECT	GO0038132~neuregulin binding	2	0.606061	0.0823682	ITGB3, ITGAV	330	5	19304	23.3988	1	0.341435	0.298371
GOTERM_MF_DIRECT	GO0004957~prostaglandin E receptor activity	2	0.606061	0.0823682	PTGER4, PTGER2	330	5	19304	23.3988	1	0.341435	0.298371
GOTERM_MF_DIRECT	GO0043125~ErbB-3 class receptor binding	2	0.606061	0.0823682	CDK5, PIK3R1	330	5	19304	23.3988	1	0.341435	0.298371
GOTERM_MF_DIRECT	GO0031694~alpha-2A adrenergic receptor binding	2	0.606061	0.0823682	ADRB1, ADRA2C	330	5	19304	23.3988	1	0.341435	0.298371
GOTERM_MF_DIRECT	GO0032451~demethylase activity	2	0.606061	0.0823682	KDM1A, CYP1A2	330	5	19304	23.3988	1	0.341435	0.298371
GOTERM_MF_DIRECT	GO0038191~neuropilin binding	2	0.606061	0.0823682	ABL1, VEGFA	330	5	19304	23.3988	1	0.341435	0.298371
GOTERM_MF_DIRECT	GO0062189~anandamide 14,15 epoxidase activity	2	0.606061	0.0823682	CYP2D6, CYP3A4	330	5	19304	23.3988	1	0.341435	0.298371
GOTERM_MF_DIRECT	GO0101021~estrogen 2-hydroxylase activity	2	0.606061	0.0823682	CYP1A2, CYP3A4	330	5	19304	23.3988	1	0.341435	0.298371
GOTERM_MF_DIRECT	GO0005497~androgen binding	2	0.606061	0.0823682	AR, SHBG	330	5	19304	23.3988	1	0.341435	0.298371
GOTERM_MF_DIRECT	GO0001609~G protein-coupled adenosine receptor activity	2	0.606061	0.0823682	ADORA2A, ADORA2B	330	5	19304	23.3988	1	0.341435	0.298371
GOTERM_MF_DIRECT	GO0015057~thrombin-activated receptor activity	2	0.606061	0.0823682	F2R, F2RL1	330	5	19304	23.3988	1	0.341435	0.298371
GOTERM_MF_DIRECT	GO0001965~G-protein alpha-subunit binding	3	0.909091	0.0922201	F2R, F2RL1, IGF1R	330	30	19304	5.8497	1	0.380694	0.332678
GOTERM_MF_DIRECT	GO0004601~peroxidase activity	3	0.909091	0.0975114	PTGS2, MPO, PTGS1	330	31	19304	5.661	1	0.38701	0.338198
GOTERM_MF_DIRECT	GO0004468~lysine N-acetyltransferase activity, acting on acetyl phosphate as donor	2	0.606061	0.0980115	KAT2B, EP300	330	6	19304	19.499	1	0.38701	0.338198
GOTERM_MF_DIRECT	GO0008508~bile acidsodium symporter activity	2	0.606061	0.0980115	SLC10A1, SLC10A2	330	6	19304	19.499	1	0.38701	0.338198
GOTERM_MF_DIRECT	GO0106435~carboxylesterase activity	2	0.606061	0.0980115	ALDH2, CES1	330	6	19304	19.499	1	0.38701	0.338198
GOTERM_MF_DIRECT	GO0141038~phosphatidylinositol 3-kinase activator activity	2	0.606061	0.0980115	LYN, PIK3R1	330	6	19304	19.499	1	0.38701	0.338198
GOTERM_MF_DIRECT	GO0031702~type 1 angiotensin receptor binding	2	0.606061	0.0980115	EDNRB, JAK2	330	6	19304	19.499	1	0.38701	0.338198
GOTERM_MF_DIRECT	GO0004064~arylesterase activity	2	0.606061	0.0980115	CA2, PON1	330	6	19304	19.499	1	0.38701	0.338198
GOTERM_MF_DIRECT	GO0051525~NFAT protein binding	2	0.606061	0.0980115	MAPK14, PPARA	330	6	19304	19.499	1	0.38701	0.338198
GOTERM_MF_DIRECT	GO0035325~Toll-like receptor binding	2	0.606061	0.0980115	SYK, CD36	330	6	19304	19.499	1	0.38701	0.338198
GOTERM_MF_DIRECT	GO0008131~primary amine oxidase activity	2	0.606061	0.0980115	MAOB, MAOA	330	6	19304	19.499	1	0.38701	0.338198
GOTERM_MF_DIRECT	GO0005168~neurotrophin TRKA receptor binding	2	0.606061	0.0980115	PLCG1, PIK3R1	330	6	19304	19.499	1	0.38701	0.338198

## Sheet: KEGG
Supplementary Table 4 Complete results of the GO and KEGG enrichment analysis
Category	Term	Count	%	PValue	Genes	List Total	Pop Hits	Pop Total	Fold Enrichment	Bonferroni	Benjamini	FDR
KEGG_PATHWAY	hsa05200:Pathways in cancer	82	24.8485	1.16171e-31	RET, ITGB1, GSK3B, FLT4, ITGA2B, PIK3CB, FGF1, FGF2, IGF1R, IKBKB, SHH, EDNRA, EDNRB, CCND1, AKT2, AKT1, EP300, ITGAV, JAK2, PRKACA, JAK3, JAK1, PDGFRB, PRKCG, PDGFRA, MAP2K1, HSP90AA1, MMP1, MMP2, F2R, PRKCA, F2, MMP9, RHOA, TGFBR1, PGF, CCNA2, AR, PIK3CA, SMO, AGTR1, PPARG, RAF1, MET, TP53, PPARD, PTGER4, CSF1R, HDAC2, ROCK1, EPAS1, HDAC1, PTGER2, XIAP, PIK3R1, PTGS2, HIF1A, FOXO1, EGFR, RXRB, …	309	533	8840	4.40129	3.58968e-29	3.58968e-29	1.70771e-29
KEGG_PATHWAY	hsa05205:Proteoglycans in cancer	45	13.6364	2.42474e-23	ITGB1, ROCK1, SRC, ITGB3, PIK3CB, PIK3R1, FGF2, HIF1A, TNF, EGFR, IGF1R, SHH, CCND1, PLAU, CTSL, AKT2, KDR, AKT1, MAPK1, ITGAV, PLCG1, PRKACA, MAPK3, PRKCG, MAP2K1, MMP2, PRKCA, PTPN11, BRAF, MAPK14, MMP9, ESR1, RHOA, MTOR, PTK2, VEGFA, SMO, PIK3CA, MDM2, PTPN6, HPSE, RAF1, MET, TP53, FGFR1	309	204	8840	6.31068	7.49244e-21	3.74622e-21	1.78218e-21
KEGG_PATHWAY	hsa04933:AGE-RAGE signaling pathway in diabetic complications	32	9.69697	1.42948e-21	SERPINE1, PIK3CB, PIK3R1, TNF, FOXO1, ICAM1, MAPK9, MAPK8, CCND1, AKT2, AKT1, MAPK1, PLCG1, JAK2, MAPK3, PRKCE, MMP2, PRKCD, PRKCA, MAPK14, SELE, F3, TGFBR1, VEGFA, MAPK10, IL6, PIK3CA, IL1B, BCL2, AGTR1, NOX4, NOX1	309	101	8840	9.06405	4.41709e-19	1.47236e-19	7.00444e-20
KEGG_PATHWAY	hsa05417:Lipid and atherosclerosis	44	13.3333	2.23666e-21	GSK3B, SRC, PIK3CB, PIK3R1, TNF, ICAM1, IKBKB, RXRB, MAPK9, MAPK8, RXRA, AKT2, CASP1, AKT1, MAPK1, NLRP3, PLCG1, CD36, JAK2, RXRG, MAPK3, ABCA1, LYN, HSP90AA1, MMP1, MMP3, PRKCA, MAPK14, SELE, MMP9, RHOA, PTK2, SELP, ERN1, MAPK10, CYP2C9, IL6, PIK3CA, IL1B, BCL2, PPARG, TP53, ABCG1, NOX1	309	216	8840	5.82764	6.91128e-19	1.48348e-19	7.05733e-20
KEGG_PATHWAY	hsa01521:EGFR tyrosine kinase inhibitor resistance	29	8.78788	2.40045e-21	GSK3B, SRC, PIK3CB, PIK3R1, FGF2, EGFR, IGF1R, AKT2, KDR, AKT1, MAPK1, PLCG1, JAK2, JAK1, MAPK3, PRKCG, PDGFRB, PDGFRA, MAP2K1, PRKCA, BRAF, MTOR, VEGFA, IL6, PIK3CA, AXL, BCL2, RAF1, MET	309	80	8840	10.3706	7.4174e-19	1.48348e-19	7.05733e-20
KEGG_PATHWAY	hsa04015:Rap1 signaling pathway	41	12.4242	4.7105e-19	ITGB1, CSF1R, FLT1, SRC, FLT4, ITGB3, ITGA2B, ITGB2, PIK3CB, PIK3R1, FGF1, ITGAL, FGF2, EGFR, IGF1R, CNR1, AKT2, KDR, AKT1, MAPK1, PLCG1, MAPK3, PRKCG, PDGFRB, PDGFRA, MAP2K1, INSR, F2R, PRKCA, BRAF, MAPK14, RHOA, PGF, VEGFA, ADORA2A, PIK3CA, ADORA2B, TEK, RAF1, MET, FGFR1	309	212	8840	5.53276	1.45554e-16	2.17162e-17	1.0331e-17
KEGG_PATHWAY	hsa04151:PI3K-Akt signaling pathway	53	16.0606	4.91953e-19	RET, ITGB1, GSK3B, FLT1, FLT4, ITGB3, ITGA2B, PIK3CB, FGF1, FGF2, PIK3CG, IGF1R, IKBKB, GYS1, CCND1, AKT2, KDR, AKT1, ITGAV, JAK2, JAK3, JAK1, PDGFRB, PDGFRA, MAP2K1, HSP90AA1, SYK, ITGA4, F2R, PRKCA, PGF, PIK3CA, RAF1, MET, TP53, CSF1R, PRKAA2, PIK3R1, EGFR, RXRA, MAPK1, MAPK3, NTRK2, INSR, MTOR, IL2, PTK2, VEGFA, IL6, BCL2, MDM2, TEK, FGFR1	309	362	8840	4.18852	1.52013e-16	2.17162e-17	1.0331e-17
KEGG_PATHWAY	hsa05215:Prostate cancer	29	8.78788	1.18571e-18	GSK3B, PIK3CB, PIK3R1, FOXO1, EGFR, IGF1R, IKBKB, CCND1, PLAU, AKT2, AKT1, MAPK1, EP300, MAPK3, PDGFRB, PDGFRA, MAP2K1, HSP90AA1, MMP3, BRAF, MMP9, MTOR, AR, PIK3CA, BCL2, MDM2, RAF1, TP53, FGFR1	309	98	8840	8.46576	3.66384e-16	4.5798e-17	2.17874e-17
KEGG_PATHWAY	hsa01522:Endocrine resistance	29	8.78788	1.60036e-18	SRC, PIK3CB, PIK3R1, EGFR, IGF1R, MAPK9, MAPK8, CCND1, CYP2D6, AKT2, AKT1, MAPK1, PRKACA, MAPK3, MAP2K1, MMP2, BRAF, MAPK14, MMP9, ESR1, MTOR, PTK2, ESR2, MAPK10, PIK3CA, BCL2, MDM2, RAF1, TP53	309	99	8840	8.38024	4.94511e-16	5.49456e-17	2.61392e-17
KEGG_PATHWAY	hsa04510:Focal adhesion	39	11.8182	5.08578e-18	ITGB1, GSK3B, FLT1, ROCK1, SRC, FLT4, ITGB3, ITGA2B, XIAP, PIK3CB, PIK3R1, EGFR, IGF1R, MYLK, MAPK9, MAPK8, CCND1, AKT2, KDR, AKT1, MAPK1, ITGAV, MAPK3, PRKCG, PDGFRB, PDGFRA, MAP2K1, ITGA4, PRKCA, BRAF, RHOA, PGF, PTK2, VEGFA, MAPK10, PIK3CA, BCL2, RAF1, MET	309	203	8840	5.4962	1.57151e-15	1.57151e-16	7.4761e-17
KEGG_PATHWAY	hsa05207:Chemical carcinogenesis - receptor activation	40	12.1212	5.62852e-18	SRC, NR1I3, CHRNA7, XIAP, ADRB1, AHR, CACNA1C, ADRB2, PIK3CB, PIK3R1, CYP3A4, FGF2, EGFR, RXRB, RXRA, CCND1, AKT2, AKT1, MAPK1, JAK2, PRKACA, RXRG, MAPK3, PRKCG, MAP2K1, HSP90AA1, VDR, EPHX2, PRKCA, ESR1, MTOR, ESR2, VEGFA, AR, PIK3CA, CYP1A2, BCL2, RAF1, PPARA, UGT2B7	309	215	8840	5.3225	1.73921e-15	1.5811e-16	7.52175e-17
KEGG_PATHWAY	hsa04919:Thyroid hormone signaling pathway	31	9.39394	6.89663e-18	GSK3B, HDAC2, HDAC1, SRC, ITGB3, PIK3CB, PIK3R1, HIF1A, FOXO1, RXRB, RXRA, CCND1, AKT2, AKT1, MAPK1, EP300, ITGAV, PLCG1, PRKACA, RXRG, MAPK3, PRKCG, MAP2K1, PRKCA, ESR1, MTOR, KAT2B, PIK3CA, MDM2, RAF1, TP53	309	122	8840	7.26935	2.13106e-15	1.77588e-16	8.44837e-17
KEGG_PATHWAY	hsa04014:Ras signaling pathway	41	12.4242	3.34272e-17	CSF1R, FLT1, FLT4, PLA2G5, PIK3CB, PIK3R1, FGF1, FGF2, EGFR, IGF1R, IKBKB, MAPK9, MAPK8, AKT2, KDR, ABL1, AKT1, MAPK1, PLCG1, PRKACA, MAPK3, PRKCG, PDGFRB, PDGFRA, NTRK2, MAP2K1, INSR, PLA2G2A, PLA2G4A, PRKCA, PTPN11, RHOA, PGF, VEGFA, MAPK10, PIK3CA, PLA2G10, TEK, RAF1, MET, FGFR1	309	238	8840	4.92834	1.0329e-14	7.9454e-16	3.77985e-16
KEGG_PATHWAY	hsa04068:FoxO signaling pathway	30	9.09091	7.53955e-16	PRKAA2, PRKAG1, PIK3CB, PIK3R1, FOXO1, EGFR, IGF1R, IKBKB, MAPK9, MAPK8, CCND1, AKT2, S1PR1, AKT1, MAPK1, EP300, MAPK3, MAP2K1, INSR, PLK1, BRAF, MAPK14, PRKAB1, TGFBR1, MAPK10, IL6, PIK3CA, MDM2, ATM, RAF1	309	132	8840	6.50191	2.40141e-13	1.66409e-14	7.91653e-15
KEGG_PATHWAY	hsa05163:Human cytomegalovirus infection	38	11.5152	1.55678e-15	PTGER4, GSK3B, ROCK1, SRC, PTGER2, ITGB3, PIK3CB, PIK3R1, PTGS2, TNF, EGFR, IKBKB, CCND1, AKT2, AKT1, MAPK1, ITGAV, CCR5, PRKACA, CCR3, JAK1, MAPK3, CCR1, PRKCG, PDGFRA, MAP2K1, PRKCA, MAPK14, RHOA, MTOR, PTK2, VEGFA, IL6, PIK3CA, IL1B, MDM2, RAF1, TP53	309	226	8840	4.81026	4.80282e-13	3.20697e-14	1.52565e-14
KEGG_PATHWAY	hsa04931:Insulin resistance	27	8.18182	2.95825e-15	GSK3B, PRKAA2, PRKAG1, PIK3CB, PIK3R1, TNF, FOXO1, IKBKB, MAPK9, GYS1, MAPK8, AKT2, AKT1, CD36, PTPN1, PRKCE, NR1H2, INSR, PRKCD, NR1H3, PTPN11, PRKAB1, MTOR, MAPK10, IL6, PIK3CA, PPARA	309	109	8840	7.08649	9.26259e-13	5.71312e-14	2.71789e-14
KEGG_PATHWAY	hsa05167:Kaposi sarcoma-associated herpesvirus infection	35	10.6061	4.12272e-15	GSK3B, SRC, PIK3CB, PIK3R1, PTGS2, FGF2, HIF1A, PIK3CG, ICAM1, IKBKB, MAPK9, MAPK8, CCND1, AKT2, AKT1, MAPK1, EP300, PLCG1, JAK2, CCR5, CCR3, JAK1, MAPK3, CCR1, LYN, MAP2K1, SYK, MAPK14, MTOR, VEGFA, MAPK10, IL6, PIK3CA, RAF1, TP53	309	196	8840	5.10865	1.26932e-12	7.49364e-14	3.56494e-14
KEGG_PATHWAY	hsa05418:Fluid shear stress and atherosclerosis	30	9.09091	4.63755e-15	PRKAA2, SRC, ITGB3, ITGA2B, PIK3CB, PIK3R1, TNF, ICAM1, IKBKB, MAPK9, MAPK8, CTSL, AKT2, KDR, AKT1, ITGAV, HSP90AA1, MMP2, MAPK14, SELE, MMP9, RHOA, PTK2, VEGFA, MAPK10, PIK3CA, IL1B, BCL2, TP53, NOX1	309	141	8840	6.0869	1.44085e-12	7.96112e-14	3.78733e-14
KEGG_PATHWAY	hsa04148:Efferocytosis	31	9.39394	1.05141e-14	PTGER4, PTGER2, ITGB3, ALOX15, PTGS2, HIF1A, RXRA, ALOX5, CASP1, S1PR1, MAPK1, ITGAV, CD36, JAK2, MAPK3, ABCA1, MAP2K1, SLC16A1, ARG1, NR1H2, DNMT3A, NR1H3, PTPN11, MAPK14, PTK2, ADAM17, AXL, TYRO3, PTPN6, PPARG, PPARD	309	156	8840	5.68501	3.25906e-12	1.65453e-13	7.87107e-14
KEGG_PATHWAY	hsa04625:C-type lectin receptor signaling pathway	26	7.87879	1.07089e-14	SRC, PIK3CB, PIK3R1, PTGS2, TNF, IKBKB, MAPK9, MAPK8, AKT2, CASP1, AKT1, MAPK1, NLRP3, MAPK3, SYK, PRKCD, PTPN11, MAPK14, RHOA, IL2, MAPK10, IL6, PIK3CA, IL1B, MDM2, RAF1	309	105	8840	7.08399	3.29337e-12	1.65453e-13	7.87107e-14
KEGG_PATHWAY	hsa05223:Non-small cell lung cancer	22	6.66667	2.5957e-14	PRKCG, RET, MAP2K1, BRAF, PRKCA, PIK3CB, PIK3R1, EGFR, RXRB, RXRA, PIK3CA, CCND1, AKT2, AKT1, MAPK1, PLCG1, RAF1, JAK3, MET, RXRG, TP53, MAPK3	309	73	8840	8.62171	8.02758e-12	3.81939e-13	1.81699e-13
KEGG_PATHWAY	hsa04664:Fc epsilon RI signaling pathway	21	6.36364	9.28751e-14	LYN, MAP2K1, SYK, PLA2G4A, PRKCA, PIK3CB, PIK3R1, MAPK14, TNF, MAPK10, MAPK9, MAPK8, PIK3CA, AKT2, ALOX5, ALOX5AP, AKT1, MAPK1, PLCG1, RAF1, MAPK3	309	69	8840	8.70691	2.8714e-11	1.30447e-12	6.20574e-13
KEGG_PATHWAY	hsa05230:Central carbon metabolism in cancer	21	6.36364	1.69841e-13	PDGFRB, RET, PDGFRA, MAP2K1, G6PD, IDH1, PIK3CB, PIK3R1, HIF1A, EGFR, MTOR, GCK, PIK3CA, AKT2, AKT1, MAPK1, RAF1, MET, TP53, FGFR1, MAPK3	309	71	8840	8.46164	5.2488e-11	2.28178e-12	1.08551e-12
KEGG_PATHWAY	hsa04750:Inflammatory mediator regulation of TRP channels	24	7.27273	2.2723e-13	PTGER4, PRKCG, PRKCH, SRC, PTGER2, PRKCE, PRKCD, PLA2G4A, PRKCA, ALOX12, PIK3CB, PIK3R1, TRPV1, HTR2A, MAPK14, MAPK10, MAPK9, HRH1, MAPK8, PIK3CA, IL1B, F2RL1, PLCG1, PRKACA	309	99	8840	6.93537	7.02242e-11	2.92559e-12	1.39178e-12
KEGG_PATHWAY	hsa05161:Hepatitis B	30	9.09091	2.44275e-13	SRC, PIK3CB, PIK3R1, TNF, IKBKB, MAPK9, MAPK8, AKT2, AKT1, MAPK1, EP300, JAK2, JAK3, JAK1, MAPK3, PRKCG, MAP2K1, SLC10A1, PRKCA, BRAF, MAPK14, MMP9, TGFBR1, MAPK10, CCNA2, IL6, PIK3CA, BCL2, RAF1, TP53	309	163	8840	5.26535	7.5473e-11	3.01924e-12	1.43634e-12
KEGG_PATHWAY	hsa04722:Neurotrophin signaling pathway	26	7.87879	2.85663e-13	GSK3B, PSEN2, PSEN1, PIK3CB, PIK3R1, IKBKB, MAPK9, MAPK8, AKT2, ABL1, AKT1, MAPK1, PLCG1, MAPK3, NTRK2, MAP2K1, PRKCD, PTPN11, BRAF, MAPK14, RHOA, MAPK10, PIK3CA, BCL2, RAF1, TP53	309	120	8840	6.19849	8.82691e-11	3.395e-12	1.6151e-12
KEGG_PATHWAY	hsa05218:Melanoma	21	6.36364	3.0409e-13	PDGFRB, PDGFRA, MAP2K1, BRAF, PIK3CB, PIK3R1, FGF1, FGF2, EGFR, IGF1R, PIK3CA, CCND1, AKT2, MDM2, AKT1, MAPK1, RAF1, MET, TP53, FGFR1, MAPK3	309	73	8840	8.22982	9.39638e-11	3.48014e-12	1.6556e-12
KEGG_PATHWAY	hsa04071:Sphingolipid signaling pathway	26	7.87879	4.2521e-13	ROCK1, PIK3CB, PIK3R1, TNF, MAPK9, MAPK8, AKT2, S1PR1, AKT1, MAPK1, S1PR3, S1PR2, CTSD, MAPK3, PRKCG, ABCC1, MAP2K1, PRKCE, PRKCA, MAPK14, RHOA, MAPK10, PIK3CA, BCL2, RAF1, TP53	309	122	8840	6.09688	1.31392e-10	4.6925e-12	2.23235e-12
KEGG_PATHWAY	hsa04010:MAPK signaling pathway	40	12.1212	6.21437e-13	RET, CSF1R, FLT1, FLT4, CACNA1C, FGF1, FGF2, TNF, EGFR, IGF1R, IKBKB, MAPK9, MAPK8, AKT2, KDR, AKT1, MAPK1, PRKACA, MAPK3, PRKCG, PDGFRB, PDGFRA, NTRK2, MAP2K1, INSR, PLA2G4A, PRKCA, BRAF, MAPK14, TGFBR1, PGF, VEGFA, MAPK10, IL1B, TEK, MAPT, RAF1, MET, TP53, FGFR1	309	300	8840	3.81446	1.9201e-10	6.62152e-12	3.15004e-12
KEGG_PATHWAY	hsa05214:Glioma	21	6.36364	7.01479e-13	PDGFRB, PRKCG, PDGFRA, MAP2K1, BRAF, PRKCA, PIK3CB, PIK3R1, EGFR, MTOR, IGF1R, PIK3CA, CCND1, AKT2, MDM2, AKT1, MAPK1, PLCG1, RAF1, TP53, MAPK3	309	76	8840	7.90496	2.16745e-10	7.22523e-12	3.43724e-12
KEGG_PATHWAY	hsa04370:VEGF signaling pathway	19	5.75758	8.59528e-13	PRKCG, MAP2K1, SRC, PLA2G4A, PRKCA, PIK3CB, PIK3R1, PTGS2, MAPK14, PTK2, VEGFA, PIK3CA, AKT2, KDR, AKT1, MAPK1, PLCG1, RAF1, MAPK3	309	60	8840	9.05933	2.65596e-10	8.56755e-12	4.07583e-12
KEGG_PATHWAY	hsa04012:ErbB signaling pathway	22	6.66667	9.10375e-13	PRKCG, GSK3B, MAP2K1, SRC, BRAF, PRKCA, PIK3CB, PIK3R1, EGFR, MTOR, PTK2, MAPK10, MAPK9, MAPK8, PIK3CA, AKT2, ABL1, AKT1, MAPK1, PLCG1, RAF1, MAPK3	309	86	8840	7.31843	2.81308e-10	8.59669e-12	4.08969e-12
KEGG_PATHWAY	hsa05212:Pancreatic cancer	21	6.36364	9.18093e-13	MAP2K1, BRAF, PIK3CB, PIK3R1, EGFR, TGFBR1, MTOR, VEGFA, MAPK10, IKBKB, MAPK9, MAPK8, PIK3CA, CCND1, AKT2, AKT1, MAPK1, RAF1, TP53, JAK1, MAPK3	309	77	8840	7.80229	2.83675e-10	8.59669e-12	4.08969e-12
KEGG_PATHWAY	hsa04910:Insulin signaling pathway	27	8.18182	1.12331e-12	GSK3B, PRKAA2, PRKAG1, PIK3CB, PIK3R1, FOXO1, IKBKB, LIPE, MAPK9, GYS1, MAPK8, AKT2, AKT1, MAPK1, PRKACA, MAPK3, PTPN1, MAP2K1, INSR, BRAF, PRKAB1, GCK, MTOR, MAPK10, PIK3CA, FASN, RAF1	309	138	8840	5.5973	3.47107e-10	9.79229e-12	4.65847e-12
KEGG_PATHWAY	hsa05135:Yersinia infection	27	8.18182	1.12331e-12	ITGB1, GSK3B, ROCK1, SRC, PIK3CB, PIK3R1, TNF, IKBKB, MAPK9, MAPK8, AKT2, CASP1, AKT1, MAPK1, NLRP3, PLCG1, MAPK3, MAP2K1, ITGA4, MAPK14, RHOA, IL2, PTK2, MAPK10, IL6, PIK3CA, IL1B	309	138	8840	5.5973	3.47107e-10	9.79229e-12	4.65847e-12
KEGG_PATHWAY	hsa05166:Human T-cell leukemia virus 1 infection	34	10.303	1.14085e-12	ITGB2, XIAP, PIK3CB, PIK3R1, ITGAL, TNF, ICAM1, IKBKB, POLB, MAPK9, MAPK8, CCND1, TERT, CHEK2, AKT2, AKT1, MAPK1, EP300, PRKACA, JAK3, JAK1, MAPK3, MAP2K1, MMP7, TGFBR1, IL2, MAPK10, CCNA2, KAT2B, IL6, PIK3CA, ATM, TP53, HLA-DRB1	309	223	8840	4.36182	3.52527e-10	9.79229e-12	4.65847e-12
KEGG_PATHWAY	hsa04659:Th17 cell differentiation	24	7.27273	1.62454e-12	HSP90AA1, RORA, AHR, MAPK14, HIF1A, TGFBR1, IL2, MTOR, MAPK10, RXRB, IKBKB, MAPK9, IL6, MAPK8, RXRA, IL1B, MAPK1, PLCG1, JAK2, JAK3, RXRG, HLA-DRB1, JAK1, MAPK3	309	108	8840	6.35743	5.01998e-10	1.35671e-11	6.45424e-12
KEGG_PATHWAY	hsa04917:Prolactin signaling pathway	20	6.06061	1.93021e-12	GSK3B, MAP2K1, SRC, PIK3CB, PIK3R1, MAPK14, ESR1, ESR2, GCK, MAPK10, MAPK9, MAPK8, PIK3CA, CCND1, AKT2, AKT1, MAPK1, JAK2, RAF1, MAPK3	309	71	8840	8.05871	5.96442e-10	1.56957e-11	7.46688e-12
KEGG_PATHWAY	hsa04066:HIF-1 signaling pathway	24	7.27273	1.99497e-12	PRKCG, MAP2K1, FLT1, NOS2, INSR, SERPINE1, PRKCA, PIK3CB, PIK3R1, HIF1A, EGFR, MTOR, IGF1R, VEGFA, IL6, PIK3CA, AKT2, BCL2, AKT1, EP300, MAPK1, TEK, PLCG1, MAPK3	309	109	8840	6.2991	6.16443e-10	1.58063e-11	7.51951e-12
KEGG_PATHWAY	hsa04935:Growth hormone synthesis, secretion and action	25	7.57576	3.24651e-12	GSK3B, CACNA1C, PIK3CB, PIK3R1, MAPK9, MAPK8, AKT2, AKT1, MAPK1, EP300, PLCG1, JAK2, PRKACA, MAPK3, PRKCG, GHSR, MAP2K1, IGFBP3, PRKCA, MAPK14, MTOR, PTK2, MAPK10, PIK3CA, RAF1	309	122	8840	5.86238	1.00317e-09	2.50793e-11	1.19309e-11
KEGG_PATHWAY	hsa04611:Platelet activation	25	7.57576	5.63067e-12	ITGB1, ROCK1, SRC, ITGB3, ITGA2B, PIK3CB, PIK3R1, PIK3CG, MYLK, PTGS1, TBXA2R, AKT2, AKT1, MAPK1, PRKACA, MAPK3, LYN, SYK, F2R, PLA2G4A, MAPK14, F2, RHOA, PIK3CA, TBXAS1	309	125	8840	5.72168	1.73989e-09	4.2436e-11	2.0188e-11
KEGG_PATHWAY	hsa04726:Serotonergic synapse	24	7.27273	6.51241e-12	PRKCG, KCNJ5, APP, MAP2K1, MAOB, MAOA, ALOX15, PLA2G4A, BRAF, PRKCA, ALOX12, HTR3A, CACNA1C, HTR2A, PTGS2, CYP2C19, PTGS1, CYP2C9, CYP2D6, ALOX5, MAPK1, RAF1, PRKACA, MAPK3	309	115	8840	5.97045	2.01235e-09	4.79127e-11	2.27934e-11
KEGG_PATHWAY	hsa05210:Colorectal cancer	21	6.36364	1.07926e-11	GSK3B, MAP2K1, BRAF, PIK3CB, PIK3R1, RHOA, EGFR, TGFBR1, MTOR, MAPK10, MAPK9, MAPK8, PIK3CA, CCND1, AKT2, BCL2, AKT1, MAPK1, RAF1, TP53, MAPK3	309	87	8840	6.90548	3.33491e-09	7.75563e-11	3.68957e-11
KEGG_PATHWAY	hsa04926:Relaxin signaling pathway	25	7.57576	1.35811e-11	SRC, PIK3CB, PIK3R1, EGFR, MAPK9, MAPK8, EDNRB, AKT2, AKT1, MAPK1, PRKACA, MAPK3, MAP2K1, NOS2, MMP1, MMP2, PRKCA, MAPK14, MMP9, TGFBR1, VEGFA, MAPK10, MMP13, PIK3CA, RAF1	309	130	8840	5.50162	4.19657e-09	9.42008e-11	4.4814e-11
KEGG_PATHWAY	hsa04668:TNF signaling pathway	24	7.27273	1.37186e-11	MAP2K1, MMP3, XIAP, PIK3CB, PIK3R1, PTGS2, MAPK14, SELE, TNF, MMP9, ICAM1, MAPK10, IKBKB, MAPK9, MMP14, IL6, ADAM17, MAPK8, PIK3CA, IL1B, AKT2, AKT1, MAPK1, MAPK3	309	119	8840	5.76976	4.23904e-09	9.42008e-11	4.4814e-11
KEGG_PATHWAY	hsa05231:Choline metabolism in cancer	22	6.66667	1.69282e-11	PDGFRB, PRKCG, PDGFRA, LYPLA1, MAP2K1, PLA2G4A, PRKCA, PIK3CB, PIK3R1, HIF1A, EGFR, MTOR, MAPK10, MAPK9, MAPK8, PIK3CA, AKT2, AKT1, MAPK1, PLCG1, RAF1, MAPK3	309	99	8840	6.35743	5.23079e-09	1.13713e-10	5.40966e-11
KEGG_PATHWAY	hsa04152:AMPK signaling pathway	24	7.27273	2.34866e-11	PRKAA2, INSR, PRKAG1, PIK3CB, PIK3R1, HMGCR, ELAVL1, PRKAB1, FOXO1, MTOR, IGF1R, CCNA2, GYS1, LIPE, PIK3CA, CCND1, SCD, HNF4A, AKT2, FASN, AKT1, PPARG, CD36, CFTR	309	122	8840	5.62788	7.25738e-09	1.54412e-10	7.34582e-11
KEGG_PATHWAY	hsa04930:Type II diabetes mellitus	16	4.84848	2.64802e-11	PRKCE, INSR, PRKCD, CACNA1C, PIK3CB, PIK3R1, TNF, MTOR, GCK, MAPK10, IKBKB, MAPK9, MAPK8, PIK3CA, MAPK1, MAPK3	309	47	8840	9.73903	8.18237e-09	1.70466e-10	8.10956e-11
KEGG_PATHWAY	hsa04210:Apoptosis	25	7.57576	3.69091e-11	XIAP, PIK3CB, PIK3R1, TNF, CTSS, IKBKB, MAPK9, MAPK8, CTSL, AKT2, CTSK, AKT1, MAPK1, CTSD, MAPK3, CTSB, MAP2K1, PARP1, ERN1, MAPK10, PIK3CA, BCL2, ATM, RAF1, TP53	309	136	8840	5.2589	1.14049e-08	2.32753e-10	1.10727e-10
KEGG_PATHWAY	hsa04020:Calcium signaling pathway	34	10.303	4.35592e-11	RET, FLT1, FLT4, CHRNA7, PTAFR, ADRB1, CACNA1C, ADRB2, HTR2A, FGF1, FGF2, EGFR, MYLK, HRH1, EDNRA, EDNRB, TBXA2R, KDR, PLCG1, PRKACA, PRKCG, PDGFRB, PDGFRA, NTRK2, NOS2, F2R, PRKCA, VEGFA, P2RX7, ADORA2A, ADORA2B, AGTR1, MET, FGFR1	309	254	8840	3.82947	1.34598e-08	2.69196e-10	1.28064e-10
KEGG_PATHWAY	hsa05226:Gastric cancer	26	7.87879	5.19606e-11	GSK3B, ABCB1, PIK3CB, PIK3R1, FGF1, FGF2, EGFR, RXRB, SHH, RXRA, CCND1, TERT, AKT2, AKT1, MAPK1, RXRG, MAPK3, MAP2K1, BRAF, TGFBR1, MTOR, PIK3CA, BCL2, RAF1, MET, TP53	309	150	8840	4.95879	1.60558e-08	3.1482e-10	1.49769e-10
KEGG_PATHWAY	hsa05220:Chronic myeloid leukemia	19	5.75758	8.87052e-11	MAP2K1, HDAC2, HDAC1, BRAF, PTPN11, PIK3CB, PIK3R1, TGFBR1, IKBKB, PIK3CA, CCND1, AKT2, MDM2, ABL1, AKT1, MAPK1, RAF1, TP53, MAPK3	309	77	8840	7.05922	2.74099e-08	5.23007e-10	2.48809e-10
KEGG_PATHWAY	hsa05415:Diabetic cardiomyopathy	30	9.09091	8.97067e-11	GSK3B, PIK3CB, PIK3R1, MAPK9, GYS1, MAPK8, AKT2, AKT1, TNNI3, CD36, CTSD, PRKCG, G6PD, ACE, PARP1, CMA1, MMP2, INSR, PRKCD, GSR, PRKCA, MAPK14, MMP9, TGFBR1, MTOR, MAPK10, PIK3CA, AGTR1, REN, PPARA	309	205	8840	4.1866	2.77194e-08	5.23007e-10	2.48809e-10
KEGG_PATHWAY	hsa04920:Adipocytokine signaling pathway	18	5.45455	1.56697e-10	PRKAA2, PRKAG1, PTPN11, TNF, PRKAB1, MTOR, MAPK10, RXRB, IKBKB, MAPK9, MAPK8, RXRA, AKT2, AKT1, CD36, JAK2, PPARA, RXRG	309	70	8840	7.35645	4.84195e-08	8.96658e-10	4.26565e-10
KEGG_PATHWAY	hsa05206:MicroRNAs in cancer	37	11.2121	1.68767e-10	HDAC4, HDAC2, ABCB1, ROCK1, HDAC1, ITGB3, PIK3CB, PIK3R1, PTGS2, EGFR, IKBKB, CCND1, PLAU, ABL1, MAPK1, EP300, PLCG1, MAPK3, PRKCG, PDGFRB, PDGFRA, ABCC1, MAP2K1, PRKCE, DNMT3A, PRKCA, MMP9, RHOA, MTOR, VEGFA, PIK3CA, BCL2, MDM2, ATM, RAF1, MET, TP53	309	312	8840	3.39266	5.2149e-08	9.47419e-10	4.50714e-10
KEGG_PATHWAY	hsa04270:Vascular smooth muscle contraction	24	7.27273	1.71701e-10	PRKCG, MAP2K1, PRKCH, ROCK1, PRKCE, PLA2G2A, PRKCD, PLA2G4A, BRAF, PRKCA, CACNA1C, PLA2G5, RHOA, MYLK, EDNRA, ADORA2A, ADORA2B, KCNMA1, PLA2G10, AGTR1, MAPK1, RAF1, PRKACA, MAPK3	309	134	8840	5.1239	5.30555e-08	9.47419e-10	4.50714e-10
KEGG_PATHWAY	hsa05235:PD-L1 expression and PD-1 checkpoint pathway in cancer	20	6.06061	1.75248e-10	MAP2K1, PTPN11, PIK3CB, PIK3R1, MAPK14, HIF1A, EGFR, MTOR, IKBKB, PIK3CA, AKT2, TLR9, AKT1, MAPK1, PTPN6, PLCG1, JAK2, RAF1, JAK1, MAPK3	309	90	8840	6.35743	5.41515e-08	9.50027e-10	4.51954e-10
KEGG_PATHWAY	hsa04024:cAMP signaling pathway	31	9.39394	2.07125e-10	ROCK1, PTGER2, ADRB1, CACNA1C, ADRB2, PIK3CB, PIK3R1, LIPE, MAPK9, MAPK8, EDNRA, AKT2, AKT1, MAPK1, EP300, TNNI3, PRKACA, MAPK3, GHSR, MAP2K1, PDE4D, F2R, BRAF, RHOA, MAPK10, ADORA2A, PIK3CA, PDE3A, RAF1, PPARA, CFTR	309	226	8840	3.92416	6.40017e-08	1.10348e-09	5.24955e-10
KEGG_PATHWAY	hsa05142:Chagas disease	21	6.36364	2.82458e-10	ACE, NOS2, SERPINE1, PIK3CB, PIK3R1, MAPK14, TNF, TGFBR1, IL2, MAPK10, IKBKB, MAPK9, IL6, MAPK8, PIK3CA, IL1B, AKT2, TLR9, AKT1, MAPK1, MAPK3	309	103	8840	5.83278	8.72794e-08	1.47931e-09	7.03751e-10
KEGG_PATHWAY	hsa05131:Shigellosis	32	9.69697	5.21645e-10	ITGB1, GSK3B, ROCK1, SRC, PIK3CB, PIK3R1, TNF, FOXO1, EGFR, IKBKB, MAPK9, MAPK8, AKT2, CASP1, AKT1, MAPK1, NLRP3, PLCG1, MAPK3, PRKCE, PRKCD, MAPK14, RHOA, MTOR, PTK2, MAPK10, PIK3CA, IL1B, BCL2, MDM2, ATM, TP53	309	249	8840	3.67658	1.61188e-07	2.68647e-09	1.27803e-09
KEGG_PATHWAY	hsa04062:Chemokine signaling pathway	28	8.48485	5.31144e-10	GSK3B, ROCK1, SRC, PIK3CB, PIK3R1, PIK3CG, IKBKB, AKT2, AKT1, MAPK1, PLCG1, JAK2, CCR5, PRKACA, JAK3, CCR3, CCR2, MAPK3, CCR1, LYN, MAP2K1, PRKCD, BRAF, RHOA, PTK2, FGR, PIK3CA, RAF1	309	193	8840	4.15044	1.64123e-07	2.69055e-09	1.27997e-09
KEGG_PATHWAY	hsa05219:Bladder cancer	14	4.24242	6.34763e-10	MAP2K1, MMP1, SRC, MMP2, BRAF, MMP9, EGFR, VEGFA, CCND1, MDM2, MAPK1, RAF1, TP53, MAPK3	309	41	8840	9.76873	1.96142e-07	3.16357e-09	1.505e-09
KEGG_PATHWAY	hsa05221:Acute myeloid leukemia	17	5.15152	9.12479e-10	CSF1R, MAP2K1, BRAF, PIK3CB, PIK3R1, MPO, MTOR, CCNA2, IKBKB, PIK3CA, CCND1, AKT2, AKT1, MAPK1, RAF1, PPARD, MAPK3	309	68	8840	7.1521	2.81956e-07	4.47549e-09	2.12912e-09
KEGG_PATHWAY	hsa05208:Chemical carcinogenesis - reactive oxygen species	30	9.09091	9.52873e-10	SRC, AHR, PIK3CB, PIK3R1, HIF1A, EGFR, IKBKB, MAPK9, MAPK8, AKT2, ABL1, AKT1, MAPK1, MAPK3, PTPN1, MAP2K1, EPHX2, PRKCD, PTPN11, BRAF, MAPK14, PTK2, VEGFA, MAPK10, PIK3CA, CYP1A2, NOX4, RAF1, MET, NOX1	309	226	8840	3.79758	2.94438e-07	4.60059e-09	2.18863e-09
KEGG_PATHWAY	hsa04660:T cell receptor signaling pathway	22	6.66667	1.03918e-09	GSK3B, MAP2K1, PTPN11, PIK3CB, PIK3R1, MAPK14, TNF, RHOA, IL2, MAPK10, IKBKB, MAPK9, MAPK8, PTPRC, PIK3CA, AKT2, AKT1, MAPK1, PTPN6, PLCG1, RAF1, MAPK3	309	122	8840	5.15889	3.21107e-07	4.90492e-09	2.33341e-09
KEGG_PATHWAY	hsa05165:Human papillomavirus infection	37	11.2121	1.04765e-09	PTGER4, ITGB1, GSK3B, HDAC2, HDAC1, ITGB3, ITGA2B, PSEN1, PIK3CB, PIK3R1, PTGS2, TNF, FOXO1, EGFR, IKBKB, CCND1, TERT, AKT2, AKT1, MAPK1, EP300, ITGAV, PRKACA, JAK1, MAPK3, PDGFRB, MAP2K1, ITGA4, MTOR, PTK2, VEGFA, CCNA2, PIK3CA, MDM2, ATM, RAF1, TP53	309	333	8840	3.17871	3.23725e-07	4.90492e-09	2.33341e-09
KEGG_PATHWAY	hsa04810:Regulation of actin cytoskeleton	30	9.09091	1.44279e-09	ITGB1, ROCK1, SRC, ITGB3, ITGA2B, ITGB2, PIK3CB, PIK3R1, FGF1, ITGAL, FGF2, EGFR, MYLK, AKT2, AKT1, MAPK1, ITGAV, MAPK3, PDGFRB, PDGFRA, MAP2K1, ITGA4, F2R, BRAF, F2, RHOA, PTK2, PIK3CA, RAF1, FGFR1	309	230	8840	3.73153	4.45821e-07	6.65405e-09	3.16552e-09
KEGG_PATHWAY	hsa04072:Phospholipase D signaling pathway	24	7.27273	1.51747e-09	PDGFRB, PDGFRA, MAP2K1, SYK, INSR, F2R, PLA2G4A, PRKCA, PTPN11, PIK3CB, PIK3R1, F2, RHOA, EGFR, MTOR, PIK3CG, PIK3CA, AKT2, AGTR1, AKT1, MAPK1, PLCG1, RAF1, MAPK3	309	149	8840	4.60807	4.68899e-07	6.89558e-09	3.28042e-09
KEGG_PATHWAY	hsa04613:Neutrophil extracellular trap formation	27	8.18182	2.30121e-09	HDAC4, HDAC2, HDAC1, SRC, ITGB3, ITGA2B, ITGB2, PIK3CB, PIK3R1, ITGAL, MPO, AKT2, CASP1, AKT1, MAPK1, PLCG1, ELANE, MAPK3, PRKCG, MAP2K1, SYK, PRKCA, MAPK14, MTOR, SELP, PIK3CA, RAF1	309	192	8840	4.02306	7.11073e-07	1.03054e-08	4.90258e-09
KEGG_PATHWAY	hsa05222:Small cell lung cancer	19	5.75758	2.38089e-09	ITGB1, NOS2, ITGA2B, XIAP, PIK3CB, PIK3R1, PTGS2, PTK2, RXRB, IKBKB, RXRA, PIK3CA, CCND1, AKT2, BCL2, AKT1, ITGAV, RXRG, TP53	309	93	8840	5.84473	7.35696e-07	1.05099e-08	4.99987e-09
KEGG_PATHWAY	hsa05152:Tuberculosis	26	7.87879	2.78413e-09	SRC, ITGB2, TNF, CTSS, MAPK9, MAPK8, AKT2, AKT1, MAPK1, EP300, JAK2, CTSD, JAK1, MAPK3, SYK, NOS2, VDR, MAPK14, RHOA, MAPK10, IL6, IL1B, BCL2, TLR9, RAF1, HLA-DRB1	309	180	8840	4.13233	8.60296e-07	1.21169e-08	5.76433e-09
KEGG_PATHWAY	hsa05171:Coronavirus disease - COVID-19	30	9.09091	3.23097e-09	F13A1, PIK3CB, PIK3R1, TNF, EGFR, IKBKB, MAPK9, MAPK8, CASP1, MAPK1, NLRP3, PLCG1, JAK1, MAPK3, PRKCG, ACE, SYK, MMP1, MMP3, PRKCA, MAPK14, F2, IL2, SELP, MAPK10, ADAM17, IL6, PIK3CA, IL1B, AGTR1	309	238	8840	3.6061	9.98368e-07	1.37594e-08	6.54574e-09
KEGG_PATHWAY	hsa04380:Osteoclast differentiation	23	6.9697	3.25061e-09	CSF1R, MAP2K1, SYK, ITGB3, PIK3CB, PIK3R1, MAPK14, TNF, TGFBR1, MAPK10, IKBKB, MAPK9, MAPK8, PIK3CA, IL1B, CTSK, AKT2, AKT1, MAPK1, PPARG, NOX1, JAK1, MAPK3	309	142	8840	4.63376	1.00444e-06	1.37594e-08	6.54574e-09
KEGG_PATHWAY	hsa05145:Toxoplasmosis	20	6.06061	7.31315e-09	ITGB1, NOS2, XIAP, MAPK14, TNF, PIK3CG, MAPK10, IKBKB, MAPK9, MAPK8, AKT2, ALOX5, BCL2, AKT1, MAPK1, JAK2, CCR5, HLA-DRB1, JAK1, MAPK3	309	111	8840	5.15467	2.25976e-06	3.01302e-08	1.43338e-08
KEGG_PATHWAY	hsa04914:Progesterone-mediated oocyte maturation	20	6.06061	7.31315e-09	MAP2K1, HSP90AA1, PLK1, BRAF, PIK3CB, PIK3R1, MAPK14, AURKA, IGF1R, MAPK10, CCNA2, MAPK9, MAPK8, PIK3CA, AKT2, AKT1, MAPK1, RAF1, PRKACA, MAPK3	309	111	8840	5.15467	2.25976e-06	3.01302e-08	1.43338e-08
KEGG_PATHWAY	hsa05211:Renal cell carcinoma	16	4.84848	1.22947e-08	MAP2K1, EPAS1, BRAF, PTPN11, PIK3CB, PIK3R1, HIF1A, VEGFA, PIK3CA, AKT2, AKT1, EP300, MAPK1, RAF1, MET, MAPK3	309	70	8840	6.53907	3.79906e-06	4.99877e-08	2.37806e-08
KEGG_PATHWAY	hsa04928:Parathyroid hormone synthesis, secretion and action	20	6.06061	1.3409e-08	PRKCG, MAP2K1, CASR, VDR, PDE4D, BRAF, PRKCA, RHOA, EGFR, RXRB, MMP14, MMP13, RXRA, BCL2, MAPK1, RAF1, PRKACA, RXRG, FGFR1, MAPK3	309	115	8840	4.97538	4.14338e-06	5.38102e-08	2.5599e-08
KEGG_PATHWAY	hsa04213:Longevity regulating pathway - multiple species	15	4.54545	1.8601e-08	HDAC2, PRKAA2, HDAC1, INSR, PRKAG1, PIK3CB, PIK3R1, PRKAB1, FOXO1, MTOR, IGF1R, PIK3CA, AKT2, AKT1, PRKACA	309	62	8840	6.92139	5.74768e-06	7.36884e-08	3.50557e-08
KEGG_PATHWAY	hsa04932:Non-alcoholic fatty liver disease	23	6.9697	2.18753e-08	GSK3B, PRKAA2, INSR, PRKAG1, NR1H3, PIK3CB, PIK3R1, MAPK14, TNF, PRKAB1, ERN1, MAPK10, IKBKB, MAPK9, IL6, MAPK8, RXRA, PIK3CA, IL1B, AKT2, AKT1, PPARG, PPARA	309	157	8840	4.19104	6.75943e-06	8.55627e-08	4.07046e-08
KEGG_PATHWAY	hsa04657:IL-17 signaling pathway	18	5.45455	2.31308e-08	GSK3B, HSP90AA1, MMP1, MMP3, PTGS2, MAPK14, ELAVL1, TNF, MMP9, MAPK10, IKBKB, MAPK9, IL6, MAPK8, MMP13, IL1B, MAPK1, MAPK3	309	95	8840	5.42054	7.1474e-06	8.93429e-08	4.25029e-08
KEGG_PATHWAY	hsa04620:Toll-like receptor signaling pathway	19	5.75758	3.28643e-08	MAP2K1, PIK3CB, PIK3R1, MAPK14, TNF, MAPK10, IKBKB, MAPK9, IL6, MAPK8, PIK3CA, IL1B, CTSK, AKT2, TLR9, AKT1, MAPK1, JAK1, MAPK3	309	109	8840	4.98679	1.0155e-05	1.25371e-07	5.96427e-08
KEGG_PATHWAY	hsa05169:Epstein-Barr virus infection	26	7.87879	3.35597e-08	HDAC2, HDAC1, PIK3CB, PIK3R1, ITGAL, TNF, ICAM1, IKBKB, MAPK9, MAPK8, CCND1, AKT2, AKT1, JAK3, JAK1, LYN, SYK, MAPK14, MAPK10, CCNA2, IL6, PIK3CA, BCL2, MDM2, TP53, HLA-DRB1	309	203	8840	3.66413	1.03699e-05	1.26463e-07	6.01619e-08
KEGG_PATHWAY	hsa05224:Breast cancer	22	6.66667	3.69493e-08	GSK3B, MAP2K1, FLT4, BRAF, PIK3CB, PIK3R1, FGF1, FGF2, ESR1, EGFR, MTOR, ESR2, IGF1R, PIK3CA, CCND1, AKT2, AKT1, MAPK1, RAF1, TP53, FGFR1, MAPK3	309	148	8840	4.2526	1.14173e-05	1.37558e-07	6.54403e-08
KEGG_PATHWAY	hsa04666:Fc gamma R-mediated phagocytosis	18	5.45455	3.75019e-08	LYN, PRKCG, MAP2K1, SYK, PRKCE, PRKCD, PLA2G4A, PRKCA, PIK3CB, PIK3R1, PTPRC, PIK3CA, AKT2, AKT1, MAPK1, PLCG1, RAF1, MAPK3	309	98	8840	5.25461	1.1588e-05	1.37953e-07	6.56283e-08
KEGG_PATHWAY	hsa04022:cGMP-PKG signaling pathway	23	6.9697	6.12112e-08	MAP2K1, ROCK1, PRKCE, INSR, ADRB1, CACNA1C, ADRB2, ADRA2C, RHOA, PIK3CG, ADRA2A, MYLK, EDNRA, EDNRB, AKT2, KCNMA1, PDE3A, AGTR1, AKT1, MAPK1, PDE5A, RAF1, MAPK3	309	166	8840	3.96382	1.89141e-05	2.22521e-07	1.05859e-07
KEGG_PATHWAY	hsa04915:Estrogen signaling pathway	21	6.36364	6.20877e-08	KCNJ5, MAP2K1, HSP90AA1, SRC, MMP2, PRKCD, PIK3CB, PIK3R1, ESR1, MMP9, EGFR, ESR2, PIK3CA, AKT2, BCL2, AKT1, MAPK1, RAF1, PRKACA, CTSD, MAPK3	309	139	8840	4.32213	1.91849e-05	2.23082e-07	1.06127e-07
KEGG_PATHWAY	hsa04371:Apelin signaling pathway	21	6.36364	7.01777e-08	HDAC4, MAP2K1, PRKAA2, NOS2, PRKCE, SERPINE1, PRKAG1, PRKAB1, TGFBR1, MTOR, PIK3CG, MYLK, LIPE, CCND1, AKT2, AGTR1, AKT1, MAPK1, RAF1, PRKACA, MAPK3	309	140	8840	4.29126	2.16847e-05	2.49252e-07	1.18576e-07
KEGG_PATHWAY	hsa05010:Alzheimer disease	37	11.2121	7.28817e-08	APP, GSK3B, CHRNA7, PSEN2, CACNA1C, PSEN1, PIK3CB, PIK3R1, PTGS2, TNF, IKBKB, MAPK9, MAPK8, APH1B, AKT2, TUBB1, AKT1, MAPK1, MAPK3, SNCA, MAP2K1, MME, NOS2, INSR, BRAF, MTOR, ERN1, MAPK10, ADAM17, IL6, PIK3CA, CDK5, IL1B, NOX4, MAPT, RAF1, NOX1	309	391	8840	2.70719	2.25202e-05	2.55914e-07	1.21746e-07
KEGG_PATHWAY	hsa05213:Endometrial cancer	14	4.24242	8.27934e-08	GSK3B, MAP2K1, BRAF, PIK3CB, PIK3R1, EGFR, PIK3CA, CCND1, AKT2, AKT1, MAPK1, RAF1, TP53, MAPK3	309	59	8840	6.78844	2.55828e-05	2.87451e-07	1.36749e-07
KEGG_PATHWAY	hsa04140:Autophagy - animal	23	6.9697	8.48093e-08	MAP2K1, PRKAA2, PRKCD, PIK3CB, PIK3R1, HIF1A, MTOR, IGF1R, ERN1, MAPK10, MAPK9, MAPK8, PIK3CA, CTSL, AKT2, BCL2, AKT1, MAPK1, RAF1, PRKACA, CTSD, CTSB, MAPK3	309	169	8840	3.89345	2.62057e-05	2.91178e-07	1.38522e-07
KEGG_PATHWAY	hsa05225:Hepatocellular carcinoma	23	6.9697	9.43792e-08	PRKCG, GSK3B, MAP2K1, BRAF, PRKCA, PIK3CB, PIK3R1, SMARCA2, EGFR, TGFBR1, MTOR, IGF1R, TERT, PIK3CA, CCND1, AKT2, AKT1, MAPK1, PLCG1, RAF1, MET, TP53, MAPK3	309	170	8840	3.87055	2.91627e-05	3.20474e-07	1.52459e-07
KEGG_PATHWAY	hsa04218:Cellular senescence	22	6.66667	1.0497e-07	MAP2K1, IGFBP3, SERPINE1, PIK3CB, PIK3R1, MAPK14, FOXO1, TGFBR1, MTOR, CCNA2, IL6, PIK3CA, CCND1, CHEK2, AKT2, MDM2, AKT1, MAPK1, ATM, RAF1, TP53, MAPK3	309	157	8840	4.00882	3.24352e-05	3.52562e-07	1.67724e-07
KEGG_PATHWAY	hsa04912:GnRH signaling pathway	17	5.15152	1.0731e-07	MAP2K1, SRC, MMP2, PRKCD, PLA2G4A, PRKCA, CACNA1C, MAPK14, EGFR, MAPK10, MAPK9, MMP14, MAPK8, MAPK1, RAF1, PRKACA, MAPK3	309	93	8840	5.2295	3.31581e-05	3.56544e-07	1.69618e-07
KEGG_PATHWAY	hsa04936:Alcoholic liver disease	21	6.36364	1.13219e-07	GSK3B, PRKAA2, PRKAG1, MAPK14, TNF, PRKAB1, FOXO1, MAPK10, IKBKB, MAPK9, IL6, MAPK8, CCND1, ALDH2, SCD, IL1B, AKT2, FASN, NOX4, AKT1, PPARA	309	144	8840	4.17206	3.49841e-05	3.72178e-07	1.77056e-07
KEGG_PATHWAY	hsa00590:Arachidonic acid metabolism	14	4.24242	1.2614e-07	EPHX2, PLA2G2A, ALOX15, PLA2G4A, ALOX12, PLA2G5, PTGS2, CYP2C19, PTGS1, CYP2C9, ALOX5, TBXAS1, PLA2G10, PTGES	309	61	8840	6.56587	3.89766e-05	4.10288e-07	1.95185e-07
KEGG_PATHWAY	hsa04080:Neuroactive ligand-receptor interaction	35	10.6061	1.62495e-07	PTGER4, PTGER2, CHRNA7, PTAFR, ADRB1, PLG, ADRB2, HTR2A, NR3C1, LTB4R, MC4R, HRH1, EDNRA, EDNRB, CNR2, TBXA2R, CNR1, S1PR1, S1PR3, S1PR2, GHSR, NPY5R, F2R, TRPV1, ADRA2C, F2, PDYN, ADRA2A, P2RX7, ADORA2A, MTNR1B, ADORA2B, AGTR1, F2RL1, AGTR2	309	368	8840	2.72091	5.02097e-05	5.23031e-07	2.48821e-07
KEGG_PATHWAY	hsa05202:Transcriptional misregulation in cancer	24	7.27273	2.21592e-07	CSF1R, HDAC2, FLT1, HDAC1, IGFBP3, MMP3, MPO, MMP9, FOXO1, PTK2, IGF1R, CDK9, RXRB, CCNA2, IL6, RXRA, PLAU, MDM2, ATM, PPARG, MET, RXRG, TP53, ELANE	309	193	8840	3.55752	6.84697e-05	7.05897e-07	3.35815e-07
KEGG_PATHWAY	hsa04929:GnRH secretion	14	4.24242	2.78219e-07	PRKCG, KCNJ5, MAP2K1, PRKCA, CACNA1C, PIK3CB, PIK3R1, ESR2, PIK3CA, AKT2, AKT1, MAPK1, RAF1, MAPK3	309	65	8840	6.16181	8.5966e-05	8.77242e-07	4.17329e-07
KEGG_PATHWAY	hsa05216:Thyroid cancer	11	3.33333	3.43959e-07	RXRB, RET, MAP2K1, RXRA, CCND1, MAPK1, BRAF, PPARG, RXRG, TP53, MAPK3	309	37	8840	8.5052	0.000106278	1.07233e-06	5.10138e-07
KEGG_PATHWAY	hsa04921:Oxytocin signaling pathway	21	6.36364	3.47033e-07	PRKCG, KCNJ5, MAP2K1, PRKAA2, ROCK1, SRC, PRKAG1, PLA2G4A, PRKCA, CACNA1C, PTGS2, PRKAB1, RHOA, EGFR, PIK3CG, MYLK, CCND1, MAPK1, RAF1, PRKACA, MAPK3	309	154	8840	3.90115	0.000107227	1.07233e-06	5.10138e-07
KEGG_PATHWAY	hsa05133:Pertussis	15	4.54545	3.95685e-07	ITGB1, NOS2, ITGB2, MAPK14, TNF, RHOA, MAPK10, MAPK9, IL6, MAPK8, IL1B, CASP1, NLRP3, MAPK1, MAPK3	309	78	8840	5.50162	0.000122259	1.21056e-06	5.75898e-07
KEGG_PATHWAY	hsa04670:Leukocyte transendothelial migration	18	5.45455	4.74604e-07	ITGB1, PRKCG, ROCK1, ITGA4, MMP2, ITGB2, PRKCA, PTPN11, PIK3CB, PIK3R1, ITGAL, MAPK14, MMP9, RHOA, PTK2, ICAM1, PIK3CA, PLCG1	309	116	8840	4.43924	0.000146642	1.43777e-06	6.83988e-07
KEGG_PATHWAY	hsa05164:Influenza A	22	6.66667	5.03795e-07	MAP2K1, PRKCA, PLG, PIK3CB, PIK3R1, TNF, ICAM1, IKBKB, IL6, PIK3CA, IL1B, AKT2, CASP1, AKT1, EP300, NLRP3, MAPK1, JAK2, RAF1, HLA-DRB1, JAK1, MAPK3	309	172	8840	3.65922	0.00015566	1.51138e-06	7.19008e-07
KEGG_PATHWAY	hsa05203:Viral carcinogenesis	24	7.27273	6.64654e-07	LYN, HDAC4, HDAC2, SYK, HDAC1, SRC, PIK3CB, PIK3R1, RHOA, POLB, CCNA2, KAT2B, PIK3CA, CCND1, MDM2, EP300, MAPK1, CCR5, PRKACA, JAK3, TP53, CCR3, JAK1, MAPK3	309	205	8840	3.34928	0.000205357	1.95752e-06	9.31249e-07
KEGG_PATHWAY	hsa04923:Regulation of lipolysis in adipocytes	13	3.93939	6.65178e-07	INSR, ADRB1, PIK3CB, PIK3R1, ADRB2, PTGS2, PTGS1, LIPE, FABP4, PIK3CA, AKT2, AKT1, PRKACA	309	59	8840	6.30355	0.000205519	1.95752e-06	9.31249e-07
KEGG_PATHWAY	hsa05162:Measles	19	5.75758	1.41506e-06	GSK3B, PIK3CB, PIK3R1, IL2, MAPK10, IKBKB, MAPK9, IL6, MAPK8, PIK3CA, CCND1, IL1B, AKT2, BCL2, TLR9, AKT1, JAK3, TP53, JAK1	309	139	8840	3.9105	0.000437158	4.10026e-06	1.95061e-06
KEGG_PATHWAY	hsa04630:JAK-STAT signaling pathway	21	6.36364	1.41983e-06	PDGFRB, PDGFRA, PTPN11, PIK3CB, PIK3R1, EGFR, IL2, MTOR, IL6, PIK3CA, CCND1, AKT2, BCL2, AKT1, EP300, PTPN6, JAK2, RAF1, JAK3, PTPN2, JAK1	309	168	8840	3.57605	0.000438632	4.10026e-06	1.95061e-06
KEGG_PATHWAY	hsa04360:Axon guidance	22	6.66667	1.54793e-06	ITGB1, GSK3B, ROCK1, SRC, PRKCA, PTPN11, PIK3CB, PIK3R1, RHOA, PTK2, SHH, PIK3CA, SMO, CDK5, ABL1, MAPK1, PLCG1, EPHB2, RAF1, MET, EPHB4, MAPK3	309	184	8840	3.42057	0.000478195	4.42879e-06	2.1069e-06
KEGG_PATHWAY	hsa03320:PPAR signaling pathway	14	4.24242	1.83227e-06	MMP1, NR1H3, RXRB, FABP2, FABP3, RXRA, FABP4, FABP5, SCD, PPARG, CD36, PPARA, RXRG, PPARD	309	76	8840	5.26997	0.000566011	5.19423e-06	2.47104e-06
KEGG_PATHWAY	hsa05140:Leishmaniasis	14	4.24242	2.13639e-06	ITGB1, NOS2, ITGA4, ITGB2, PTGS2, MAPK14, TNF, IL1B, MAPK1, PTPN6, JAK2, HLA-DRB1, JAK1, MAPK3	309	77	8840	5.20153	0.000659928	6.00132e-06	2.855e-06
KEGG_PATHWAY	hsa04150:mTOR signaling pathway	20	6.06061	2.2461e-06	PRKCG, GSK3B, MAP2K1, PRKAA2, INSR, BRAF, PRKCA, PIK3CB, PIK3R1, TNF, RHOA, MTOR, IGF1R, IKBKB, PIK3CA, AKT2, AKT1, MAPK1, RAF1, MAPK3	309	158	8840	3.62132	0.000693806	6.25266e-06	2.97457e-06
KEGG_PATHWAY	hsa04211:Longevity regulating pathway	15	4.54545	2.39527e-06	PRKAA2, INSR, PRKAG1, PIK3CB, PIK3R1, PRKAB1, FOXO1, MTOR, IGF1R, PIK3CA, AKT2, AKT1, PPARG, PRKACA, TP53	309	90	8840	4.76807	0.000739866	6.55444e-06	3.11813e-06
KEGG_PATHWAY	hsa04621:NOD-like receptor signaling pathway	22	6.66667	2.39693e-06	CASR, HSP90AA1, PRKCD, XIAP, MAPK14, TNF, RHOA, MAPK10, P2RX7, IKBKB, MAPK9, IL6, MAPK8, IL1B, NAMPT, CASP1, BCL2, NLRP3, MAPK1, JAK1, CTSB, MAPK3	309	189	8840	3.33008	0.000740378	6.55444e-06	3.11813e-06
KEGG_PATHWAY	hsa04650:Natural killer cell mediated cytotoxicity	18	5.45455	2.43089e-06	PRKCG, MAP2K1, SYK, ITGB2, BRAF, PRKCA, PTPN11, PIK3CB, PIK3R1, ITGAL, TNF, ICAM1, PIK3CA, MAPK1, PTPN6, PLCG1, RAF1, MAPK3	309	130	8840	3.96117	0.000750863	6.58898e-06	3.13456e-06
KEGG_PATHWAY	hsa05160:Hepatitis C	20	6.06061	2.47147e-06	GSK3B, MAP2K1, NR1H3, BRAF, PIK3CB, PIK3R1, TNF, EGFR, IKBKB, RXRA, PIK3CA, CCND1, AKT2, AKT1, MAPK1, RAF1, PPARA, TP53, JAK1, MAPK3	309	159	8840	3.59854	0.000763394	6.64073e-06	3.15918e-06
KEGG_PATHWAY	hsa05143:African trypanosomiasis	10	3.0303	3.54099e-06	PRKCG, IL6, IL1B, TLR9, F2RL1, PRKCA, SELE, TNF, IDO1, ICAM1	309	37	8840	7.732	0.00109357	9.43247e-06	4.48729e-06
KEGG_PATHWAY	hsa04924:Renin secretion	13	3.93939	3.83159e-06	PTGER4, ACE, PTGER2, ADRB1, CACNA1C, ADRB2, EDNRA, KCNMA1, PDE3A, AGTR1, REN, PRKACA, CTSB	309	69	8840	5.38999	0.00118326	1.01193e-05	4.81404e-06
KEGG_PATHWAY	hsa05170:Human immunodeficiency virus 1 infection	23	6.9697	4.64245e-06	PRKCG, MAP2K1, PRKCA, PIK3CB, PIK3R1, MAPK14, TNF, MTOR, PTK2, MAPK10, IKBKB, MAPK9, MAPK8, PIK3CA, AKT2, BCL2, AKT1, MAPK1, ATM, PLCG1, RAF1, CCR5, MAPK3	309	213	8840	3.08917	0.00143349	1.21569e-05	5.78339e-06
KEGG_PATHWAY	hsa00591:Linoleic acid metabolism	9	2.72727	5.93949e-06	CYP2C9, ALOX15, CYP1A2, PLA2G2A, PLA2G10, PLA2G4A, PLA2G5, CYP2C19, CYP3A4	309	30	8840	8.58252	0.00183362	1.54227e-05	7.33702e-06
KEGG_PATHWAY	hsa05132:Salmonella infection	25	7.57576	6.56614e-06	PIK3CB, TNF, PIK3CG, IKBKB, MAPK9, MAPK8, AKT2, TUBB1, CASP1, AKT1, MAPK1, NLRP3, MAPK3, MAP2K1, HSP90AA1, MAPK14, RHOA, MAPK10, IL6, PTPRC, PIK3CA, IL1B, BCL2, TLR9, RAF1	309	251	8840	2.84944	0.00202689	1.69078e-05	8.04352e-06
KEGG_PATHWAY	hsa05144:Malaria	11	3.33333	6.78153e-06	SELP, IL6, IL1B, ITGB2, TLR9, CD36, ITGAL, SELE, TNF, MET, ICAM1	309	50	8840	6.29385	0.00209331	1.73181e-05	8.23872e-06
KEGG_PATHWAY	hsa05130:Pathogenic Escherichia coli infection	22	6.66667	7.52638e-06	ITGB1, ROCK1, SRC, F2R, PTPN11, F2, MAPK14, TNF, RHOA, MAPK10, IKBKB, MAPK9, IL6, MAPK8, IL1B, TUBB1, CASP1, ABL1, NLRP3, MAPK1, PTPN6, MAPK3	309	203	8840	3.10042	0.00232296	1.90627e-05	9.06867e-06
KEGG_PATHWAY	hsa04725:Cholinergic synapse	16	4.84848	9.88846e-06	PRKCG, MAP2K1, CHRNA7, PRKCA, CACNA1C, PIK3CB, PIK3R1, PIK3CG, PIK3CA, AKT2, BCL2, AKT1, MAPK1, JAK2, PRKACA, MAPK3	309	115	8840	3.9803	0.00305089	2.48417e-05	1.18179e-05
KEGG_PATHWAY	hsa04662:B cell receptor signaling pathway	14	4.24242	1.43764e-05	LYN, GSK3B, MAP2K1, SYK, PIK3CB, PIK3R1, IKBKB, PIK3CA, AKT2, AKT1, MAPK1, PTPN6, RAF1, MAPK3	309	91	8840	4.40129	0.00443249	3.58251e-05	1.7043e-05
KEGG_PATHWAY	hsa04540:Gap junction	14	4.24242	1.62262e-05	PDGFRB, PRKCG, PDGFRA, MAP2K1, SRC, PRKCA, ADRB1, HTR2A, EGFR, TUBB1, MAPK1, RAF1, PRKACA, MAPK3	309	92	8840	4.35345	0.00500139	4.01112e-05	1.9082e-05
KEGG_PATHWAY	hsa04520:Adherens junction	14	4.24242	1.82817e-05	PTPN1, ROCK1, SRC, INSR, RHOA, EGFR, TGFBR1, IGF1R, EP300, MAPK1, PTPN6, MET, FGFR1, MAPK3	309	93	8840	4.30664	0.00563317	4.48337e-05	2.13287e-05
KEGG_PATHWAY	hsa05323:Rheumatoid arthritis	14	4.24242	2.05621e-05	FLT1, MMP1, ITGB2, MMP3, ITGAL, TNF, ICAM1, VEGFA, IL6, CTSL, IL1B, CTSK, TEK, HLA-DRB1	309	94	8840	4.26083	0.00633363	5.00292e-05	2.38003e-05
KEGG_PATHWAY	hsa05120:Epithelial cell signaling in Helicobacter pylori infection	12	3.63636	3.04038e-05	MAPK10, LYN, IKBKB, MAPK9, ADAM17, MAPK8, SRC, PTPN11, PLCG1, MAPK14, MET, EGFR	309	71	8840	4.83522	0.00935091	7.33966e-05	3.49168e-05
KEGG_PATHWAY	hsa05410:Hypertrophic cardiomyopathy	14	4.24242	3.61143e-05	ITGB1, ACE, PRKAA2, ITGA4, ITGB3, ITGA2B, PRKAG1, CACNA1C, TNF, PRKAB1, IL6, TNNT2, TNNI3, ITGAV	309	99	8840	4.04563	0.0110975	8.65063e-05	4.11535e-05
KEGG_PATHWAY	hsa04550:Signaling pathways regulating pluripotency of stem cells	17	5.15152	3.87965e-05	GSK3B, MAP2K1, PIK3CB, PIK3R1, MAPK14, FGF2, IGF1R, PIK3CA, AKT2, AKT1, MAPK1, JAK2, RAF1, JAK3, JAK1, FGFR1, MAPK3	309	144	8840	3.37738	0.0119168	9.17812e-05	4.36629e-05
KEGG_PATHWAY	hsa04960:Aldosterone-regulated sodium reabsorption	9	2.72727	3.89105e-05	PRKCG, PIK3CA, INSR, MAPK1, PRKCA, PIK3CB, PIK3R1, NR3C2, MAPK3	309	38	8840	6.77568	0.0119516	9.17812e-05	4.36629e-05
KEGG_PATHWAY	hsa01524:Platinum drug resistance	12	3.63636	5.13739e-05	PIK3CA, AKT2, MDM2, BCL2, MAPK1, XIAP, AKT1, ATM, PIK3CB, PIK3R1, TP53, MAPK3	309	75	8840	4.57735	0.0157496	0.000120262	5.72119e-05
KEGG_PATHWAY	hsa01523:Antifolate resistance	8	2.42424	5.93806e-05	IKBKB, IL6, ABCC1, IL1B, ALOX12, TYMS, TNF, ABCG2	309	30	8840	7.62891	0.0181818	0.000137959	6.56312e-05
KEGG_PATHWAY	hsa04658:Th1 and Th2 cell differentiation	13	3.93939	7.6975e-05	MAPK14, IL2, MAPK10, IKBKB, MAPK9, MAPK8, MAPK1, PLCG1, JAK2, JAK3, HLA-DRB1, JAK1, MAPK3	309	92	8840	4.04249	0.0235055	0.000177502	8.44427e-05
KEGG_PATHWAY	hsa04614:Renin-angiotensin system	7	2.12121	0.000104124	ACE, MME, CMA1, ANPEP, AGTR1, REN, AGTR2	309	23	8840	8.70691	0.0316639	0.000238328	0.00011338
KEGG_PATHWAY	hsa05022:Pathways of neurodegeneration - multiple diseases	34	10.303	0.000149205	APP, GSK3B, VCP, CHRNA7, PSEN2, CACNA1C, PSEN1, PTGS2, TNF, MAPK9, MAPK8, TUBB1, MAPK1, PLCG1, MAPK3, SNCA, PRKCG, MAP2K1, NOS2, PRKCA, BRAF, MAPK14, PDYN, MTOR, ERN1, MAPK10, IL6, CDK5, IL1B, BCL2, NOX4, MAPT, RAF1, NOX1	309	483	8840	2.01384	0.0450609	0.000339002	0.000161273
KEGG_PATHWAY	hsa04730:Long-term depression	10	3.0303	0.000207969	LYN, PRKCG, MAP2K1, PLA2G4A, MAPK1, BRAF, PRKCA, RAF1, IGF1R, MAPK3	309	60	8840	4.76807	0.0622473	0.000469068	0.000223149
KEGG_PATHWAY	hsa05146:Amoebiasis	13	3.93939	0.00023043	PRKCG, NOS2, ARG1, ITGB2, PRKCA, PIK3CB, PIK3R1, TNF, PTK2, IL6, PIK3CA, IL1B, PRKACA	309	103	8840	3.61077	0.0687346	0.000515962	0.000245458
KEGG_PATHWAY	hsa04976:Bile secretion	12	3.63636	0.000274253	RXRA, ABCB1, CA2, SLC10A1, SLC10A2, NR1H4, HMGCR, CYP3A4, PRKACA, UGT2B7, CFTR, ABCG2	309	90	8840	3.81446	0.0812634	0.000609671	0.000290038
KEGG_PATHWAY	hsa04064:NF-kappa B signaling pathway	13	3.93939	0.000276383	LYN, SYK, PARP1, XIAP, PTGS2, TNF, ICAM1, IKBKB, PLAU, IL1B, BCL2, ATM, PLCG1	309	105	8840	3.54199	0.081868	0.000610016	0.000290202
KEGG_PATHWAY	hsa04261:Adrenergic signaling in cardiomyocytes	16	4.84848	0.000297766	PRKCA, ADRB1, CACNA1C, ADRB2, MAPK14, PIK3CG, TNNT2, AKT2, BCL2, AGTR1, AKT1, MAPK1, TNNI3, AGTR2, PRKACA, MAPK3	309	154	8840	2.9723	0.0879161	0.000652551	0.000310437
KEGG_PATHWAY	hsa04217:Necroptosis	16	4.84848	0.000420626	HSP90AA1, PARP1, ALOX15, PLA2G4A, XIAP, TNF, MAPK10, MAPK9, MAPK8, IL1B, CASP1, BCL2, NLRP3, JAK2, JAK3, JAK1	309	159	8840	2.87883	0.121905	0.000915306	0.000435437
KEGG_PATHWAY	hsa04720:Long-term potentiation	10	3.0303	0.000485875	PRKCG, MAP2K1, EP300, MAPK1, BRAF, PRKCA, CACNA1C, RAF1, PRKACA, MAPK3	309	67	8840	4.26991	0.13944	0.0010499	0.000499466
KEGG_PATHWAY	hsa04975:Fat digestion and absorption	8	2.42424	0.000637308	ABCA1, FABP2, DGAT1, NPC1L1, PLA2G2A, PLA2G10, CD36, PLA2G5	309	43	8840	5.3225	0.178802	0.00136756	0.000650586
KEGG_PATHWAY	hsa04728:Dopaminergic synapse	14	4.24242	0.000671754	PRKCG, KCNJ5, GSK3B, MAOB, MAOA, PRKCA, CACNA1C, MAPK14, MAPK10, MAPK9, MAPK8, AKT2, AKT1, PRKACA	309	132	8840	3.03423	0.187502	0.00143153	0.00068102
KEGG_PATHWAY	hsa04610:Complement and coagulation cascades	11	3.33333	0.000925009	PROC, F9, F10, PLAU, F2R, ITGB2, SERPINE1, F13A1, PLG, F2, F3	309	88	8840	3.57605	0.248707	0.00195773	0.000931345
KEGG_PATHWAY	hsa05017:Spinocerebellar ataxia	14	4.24242	0.001511	PRKCG, PRKCA, RORA, PIK3CB, PIK3R1, PDYN, MTOR, ERN1, MAPK10, MAPK9, MAPK8, PIK3CA, AKT2, AKT1	309	144	8840	2.78137	0.373278	0.00317618	0.001511
KEGG_PATHWAY	hsa04640:Hematopoietic cell lineage	11	3.33333	0.0022808	CSF1R, IL6, MME, ITGA4, IL1B, ANPEP, ITGB3, ITGA2B, CD36, TNF, HLA-DRB1	309	99	8840	3.17871	0.506174	0.00476194	0.0022808
KEGG_PATHWAY	hsa05031:Amphetamine addiction	9	2.72727	0.00261022	PRKCG, HDAC2, MAOB, MAOA, HDAC1, PRKCA, CACNA1C, PDYN, PRKACA	309	69	8840	3.73153	0.554079	0.00541315	0.00261022
KEGG_PATHWAY	hsa05414:Dilated cardiomyopathy	11	3.33333	0.00351719	ITGB1, ITGA4, TNNT2, ITGB3, ITGA2B, TNNI3, ITGAV, ADRB1, CACNA1C, PRKACA, TNF	309	105	8840	2.99707	0.663356	0.00724542	0.00351719
KEGG_PATHWAY	hsa04922:Glucagon signaling pathway	11	3.33333	0.00403078	GYS1, PRKAA2, AKT2, PRKAG1, EP300, AKT1, PPARA, PRKACA, PRKAB1, FOXO1, GCK	309	107	8840	2.94105	0.712929	0.00824841	0.00403078
KEGG_PATHWAY	hsa04330:Notch signaling pathway	8	2.42424	0.00553827	KAT2B, ADAM17, HDAC2, APH1B, HDAC1, PSEN2, EP300, PSEN1	309	62	8840	3.69141	0.820231	0.0112587	0.00553827
KEGG_PATHWAY	hsa04723:Retrograde endocannabinoid signaling	13	3.93939	0.00576525	PRKCG, KCNJ5, PRKCA, CACNA1C, PTGS2, MAPK14, MAPK10, MAPK9, MAPK8, CNR1, MAPK1, PRKACA, MAPK3	309	149	8840	2.49604	0.832474	0.0116436	0.00576525
KEGG_PATHWAY	hsa05034:Alcoholism	15	4.54545	0.00596648	HDAC4, NTRK2, MAP2K1, HDAC2, MAOB, MAOA, HDAC1, BRAF, PDYN, ADORA2A, ADORA2B, MAPK1, RAF1, PRKACA, MAPK3	309	188	8840	2.28259	0.842631	0.0119717	0.00596648
KEGG_PATHWAY	hsa04530:Tight junction	14	4.24242	0.00637958	ITGB1, PRKAA2, ROCK1, SRC, PRKCE, PRKAG1, PRKAB1, RHOA, MAPK10, MAPK9, MAPK8, CCND1, PRKACA, CFTR	309	170	8840	2.35599	0.8616	0.012718	0.00637958
KEGG_PATHWAY	hsa04310:Wnt signaling pathway	14	4.24242	0.00771439	PRKCG, GSK3B, MMP7, PRKCA, PSEN1, RHOA, MAPK10, MAPK9, MAPK8, CCND1, EP300, PRKACA, TP53, PPARD	309	174	8840	2.30183	0.908644	0.0152804	0.00771439
KEGG_PATHWAY	hsa04913:Ovarian steroidogenesis	7	2.12121	0.00820282	ALOX5, INSR, PLA2G4A, PRKACA, PTGS2, CYP19A1, IGF1R	309	51	8840	3.92665	0.921537	0.0161444	0.00820282
KEGG_PATHWAY	hsa04916:Melanogenesis	10	3.0303	0.00847687	PRKCG, GSK3B, MAP2K1, EDNRB, EP300, MAPK1, PRKCA, RAF1, PRKACA, MAPK3	309	101	8840	2.83252	0.927959	0.0165782	0.00847687
KEGG_PATHWAY	hsa04110:Cell cycle	13	3.93939	0.00907729	GSK3B, HDAC2, PRKDC, HDAC1, PLK1, CCNA2, CCND1, CHEK2, MDM2, ABL1, EP300, ATM, TP53	309	158	8840	2.35386	0.940256	0.0176408	0.00907729
KEGG_PATHWAY	hsa05134:Legionellosis	7	2.12121	0.0128018	IL6, VCP, IL1B, HSF1, ITGB2, CASP1, TNF	309	56	8840	3.57605	0.981339	0.0247235	0.0128018
KEGG_PATHWAY	hsa00982:Drug metabolism - cytochrome P450	8	2.42424	0.0132809	CYP2C9, MAOB, MAOA, CYP2D6, CYP1A2, CYP2C19, CYP3A4, UGT2B7	309	73	8840	3.13517	0.983938	0.0254893	0.0132809
KEGG_PATHWAY	hsa04115:p53 signaling pathway	8	2.42424	0.0152586	CCND1, CHEK2, IGFBP3, SERPINE1, MDM2, BCL2, ATM, TP53	309	75	8840	3.05156	0.991359	0.0291044	0.0152586
KEGG_PATHWAY	hsa05100:Bacterial invasion of epithelial cells	8	2.42424	0.0186055	ITGB1, PIK3CA, SRC, PIK3CB, PIK3R1, MET, PTK2, RHOA	309	78	8840	2.9342	0.996982	0.0352705	0.0186055
KEGG_PATHWAY	hsa02010:ABC transporters	6	1.81818	0.0194181	ABCA1, ABCC1, ABCB1, ABCG1, CFTR, ABCG2	309	45	8840	3.81446	0.997664	0.0364018	0.0194181
KEGG_PATHWAY	hsa04934:Cushing syndrome	12	3.63636	0.0194379	GSK3B, MAP2K1, CCND1, AGTR1, MAPK1, BRAF, AHR, CACNA1C, PDE8B, PRKACA, EGFR, MAPK3	309	155	8840	2.21484	0.997678	0.0364018	0.0194379
KEGG_PATHWAY	hsa04925:Aldosterone synthesis and secretion	9	2.72727	0.0207178	PRKCG, KCNJ5, LIPE, CYP11B2, PRKCE, AGTR1, PRKCA, CACNA1C, PRKACA	309	98	8840	2.6273	0.998449	0.038565	0.0207178
KEGG_PATHWAY	hsa04215:Apoptosis - multiple species	5	1.51515	0.0240982	MAPK10, MAPK9, MAPK8, BCL2, XIAP	309	32	8840	4.47006	0.999467	0.0445889	0.0240982
KEGG_PATHWAY	hsa04972:Pancreatic secretion	9	2.72727	0.0313625	PRKCG, CA2, KCNMA1, PLA2G2A, PLA2G10, PRKCA, PLA2G5, RHOA, CFTR	309	106	8840	2.42902	0.999947	0.0576846	0.0313625
KEGG_PATHWAY	hsa05020:Prion disease	17	5.15152	0.0341516	GSK3B, PRKCD, CACNA1C, PIK3CB, PIK3R1, MAPK14, TNF, MAPK10, MAPK9, IL6, MAPK8, PIK3CA, IL1B, TUBB1, MAPK1, PRKACA, MAPK3	309	278	8840	1.74944	0.999978	0.0624428	0.0341516
KEGG_PATHWAY	hsa04350:TGF-beta signaling pathway	9	2.72727	0.0345185	HDAC2, ROCK1, HDAC1, EP300, MAPK1, TNF, RHOA, TGFBR1, MAPK3	309	108	8840	2.38403	0.999981	0.0627425	0.0345185
KEGG_PATHWAY	hsa05204:Chemical carcinogenesis - DNA adducts	7	2.12121	0.0367574	HSD11B1, CYP2C9, CYP1A2, CYP2C19, CYP3A4, PTGS2, UGT2B7	309	71	8840	2.82055	0.999991	0.0664213	0.0367574
KEGG_PATHWAY	hsa04622:RIG-I-like receptor signaling pathway	7	2.12121	0.0389749	MAPK10, IKBKB, MAPK9, MAPK8, PIN1, MAPK14, TNF	309	72	8840	2.78137	0.999995	0.0700189	0.0389749
KEGG_PATHWAY	hsa04340:Hedgehog signaling pathway	6	1.81818	0.0446937	GSK3B, SHH, SMO, CCND1, BCL2, PRKACA	309	56	8840	3.06519	0.999999	0.0798287	0.0446937
KEGG_PATHWAY	hsa04145:Phagosome	11	3.33333	0.0475188	ITGB1, MSR1, CTSL, ITGB3, TUBB1, ITGB2, ITGAV, CD36, MPO, CTSS, HLA-DRB1	309	157	8840	2.00441	1	0.0839047	0.0475188
KEGG_PATHWAY	hsa04514:Cell adhesion molecules	11	3.33333	0.0475188	SELP, ITGB1, PTPRC, SELL, ITGA4, ITGB2, ITGAV, ITGAL, SELE, HLA-DRB1, ICAM1	309	157	8840	2.00441	1	0.0839047	0.0475188
KEGG_PATHWAY	hsa04713:Circadian entrainment	8	2.42424	0.0521446	PRKCG, KCNJ5, MTNR1B, MAPK1, PRKCA, CACNA1C, PRKACA, MAPK3	309	97	8840	2.35946	1	0.0915494	0.0521446
KEGG_PATHWAY	hsa00380:Tryptophan metabolism	5	1.51515	0.0573771	MAOB, ALDH2, MAOA, CYP1A2, IDO1	309	42	8840	3.40576	1	0.100167	0.0573771
KEGG_PATHWAY	hsa04061:Viral protein interaction with cytokine and cytokine receptor	8	2.42424	0.0596042	CCR1, CSF1R, IL6, CCR5, TNF, CCR3, IL2, CCR2	309	100	8840	2.28867	1	0.10347	0.0596042
KEGG_PATHWAY	hsa00592:alpha-Linolenic acid metabolism	4	1.21212	0.0603033	PLA2G2A, PLA2G10, PLA2G4A, PLA2G5	309	26	8840	4.40129	1	0.104099	0.0603033
KEGG_PATHWAY	hsa00140:Steroid hormone biosynthesis	6	1.81818	0.0641641	HSD11B1, CYP11B2, CYP1A2, CYP3A4, CYP19A1, UGT2B7	309	62	8840	2.76856	1	0.110148	0.0641641
KEGG_PATHWAY	hsa05332:Graft-versus-host disease	5	1.51515	0.0659874	IL6, IL1B, TNF, HLA-DRB1, IL2	309	44	8840	3.25096	1	0.112653	0.0659874
KEGG_PATHWAY	hsa05321:Inflammatory bowel disease	6	1.81818	0.075429	IL6, IL1B, RORA, TNF, HLA-DRB1, IL2	309	65	8840	2.64078	1	0.128063	0.075429
KEGG_PATHWAY	hsa00830:Retinol metabolism	6	1.81818	0.0876948	CYP2C9, CYP26B1, DGAT1, CYP1A2, CYP3A4, UGT2B7	309	68	8840	2.52427	1	0.148075	0.0876948
KEGG_PATHWAY	hsa05030:Cocaine addiction	5	1.51515	0.0902439	MAOB, CDK5, MAOA, PDYN, PRKACA	309	49	8840	2.91923	1	0.151551	0.0902439
KEGG_PATHWAY	hsa05416:Viral myocarditis	6	1.81818	0.0920014	CCND1, ITGB2, ABL1, ITGAL, HLA-DRB1, ICAM1	309	69	8840	2.48769	1	0.153667	0.0920014
KEGG_PATHWAY	hsa00330:Arginine and proline metabolism	5	1.51515	0.0955446	MAOB, ALDH2, NOS2, MAOA, ARG1	309	50	8840	2.86084	1	0.157879	0.0955446
KEGG_PATHWAY	hsa00565:Ether lipid metabolism	5	1.51515	0.0955446	PLA2G2A, PLA2G10, PLA2G4A, PLA2G5, PLA2G7	309	50	8840	2.86084	1	0.157879	0.0955446
KEGG_PATHWAY	hsa05032:Morphine addiction	7	2.12121	0.0973556	PRKCG, KCNJ5, PDE4D, PDE3A, PRKCA, PDE8B, PRKACA	309	91	8840	2.20065	1	0.160015	0.0973556
