# Supplementary material for: Ethanol extract of Portulaca oleracea L. mitigates atherosclerosis through modulation of cholesterol efflux and uptake pathways
Source: Front Pharmacol. 2025 Mar 19;16:1550812. doi: 10.3389/fphar.2025.1550812 (PMC11961987; doi:10.3389/fphar.2025.1550812)
Supplement: Supplementary file 4 [file Table1.xlsx]

## Sheet: Supplementary Table 3-2
Supplementary Table 1 Active compound targets
Active compound targets
ABCA1
ABCB1
ABCC1
ABCG1
ABCG2
ABL1
ACACB
ACE
ACHE
ACP1
ADAM17
ADAMTS1
ADAMTS4
ADAMTS5
ADORA1
ADORA2A
ADORA2B
ADORA3
ADRA1D
ADRA2A
ADRA2B
ADRA2C
ADRB1
ADRB2
AGTR1
AGTR2
AHR
AKR1A1
AKR1B1
AKR1B10
AKR1C1
AKR1C2
AKR1C3
AKR1C4
AKT1
AKT2
ALDH2
ALK
ALOX12
ALOX15
ALOX5
ALOX5AP
ALPG
ALPL
AMPD2
AMY1A
ANPEP
APEX1
APH1A
APH1B
APP
AR
ARG1
ASAH1
ASF1A
ATM
ATP12A
ATP4A
ATP4B
AURKA
AURKB
AVPR1A
AVPR2
AXL
BACE1
BACE2
BAD
BCHE
BCL2
BCL2A1
BCL2L1
BHMT
BMP1
BRAF
BRD4
BRD9
CA1
CA12
CA13
CA14
CA2
CA3
CA4
CA5A
CA5B
CA6
CA7
CA9
CACNA1C
CALCRL
CAMK2B
CAPN1
CASP1
CASR
CBR1
CBX4
CBX7
CBX8
CCKAR
CCKBR
CCNA1
CCNA2
CCNB1
CCNB2
CCNB3
CCND1
CCNE1
CCNE2
CCNH
CCR1
CCR2
CCR3
CCR5
CCR9
CD36
CD38
CD81
CDC25A
CDC25B
CDC25C
CDC7
CDK1
CDK2
CDK3
CDK4
CDK5
CDK5R1
CDK6
CDK7
CDK8
CDK9
CES1
CES2
CETP
CFD
CFTR
CHEK1
CHEK2
CHRM1
CHRM2
CHRM3
CHRM4
CHRM5
CHRNA3
CHRNA4
CHRNA7
CHRNB2
CHRNB4
CISD1
CLK1
CLK3
CMA1
CNR1
CNR2
CPA1
CPT1A
CRHR1
CSF1R
CSNK2A1
CTRC
CTSB
CTSD
CTSE
CTSG
CTSK
CTSL
CTSS
CTSV
CXCR1
CYP11B1
CYP11B2
CYP17A1
CYP19A1
CYP1A2
CYP1B1
CYP24A1
CYP26A1
CYP26B1
CYP2C19
CYP2C9
CYP2D6
CYP3A4
CYP51A1
CYSLTR1
DAGLA
DAGLB
DAPK1
DBF4
DCTPP1
DGAT1
DHCR7
DHODH
DNM1
DNMT3A
DPP4
DRD1
DRD2
DRD3
DRD4
DRD5
DUSP3
DYRK1A
DYRK1B
DYRK2
EDNRA
EDNRB
EEF2K
EGFR
EIF2AK2
ELANE
ELAVL1
ENPP2
EP300
EPAS1
EPHA1
EPHA2
EPHA3
EPHA4
EPHA5
EPHA6
EPHA7
EPHA8
EPHB1
EPHB2
EPHB3
EPHB4
EPHB6
EPHX1
EPHX2
ERBB2
ERN1
ESR1
ESR2
ESRRA
ESRRB
F10
F13A1
F2
F2R
F2RL1
F3
F9
FAAH
FABP1
FABP2
FABP3
FABP4
FABP5
FAP
FASN
FCER2
FDFT1
FEN1
FFAR1
FFAR4
FGF1
FGF2
FGFR1
FGR
FLT1
FLT3
FLT4
FNTA
FNTB
FOXO1
FTO
FYN
G6PD
GABBR1
GABRA1
GABRA2
GABRA3
GABRA5
GABRB2
GABRB3
GABRG2
GALR1
GALR2
GC
GCGR
GCK
GHSR
GIPR
GLI2
GLO1
GLRA1
GLUL
GPBAR1
GPR119
GPR183
GPR35
GPR55
GRIA1
GRIA2
GRIK1
GRIK2
GRIN1
GRIN2A
GRIN2B
GRK2
GRK6
GRM2
GRM5
GSK3B
GSR
GUSB
GYS1
HAO1
HCK
HDAC1
HDAC10
HDAC11
HDAC2
HDAC4
HDAC6
HDAC8
HIF1A
HLA-A
HLA-DRB1
HMGCR
HNF4A
HPGD
HPGDS
HPSE
HRH1
HRH3
HRH4
HSD11B1
HSD11B2
HSD17B1
HSD17B14
HSD17B2
HSD17B3
HSF1
HSP90AA1
HSP90AB1
HSP90B1
HTR1A
HTR1B
HTR2A
HTR2B
HTR2C
HTR3A
HTR7
ICAM1
ICMT
IDH1
IDO1
IGF1R
IGFBP1
IGFBP2
IGFBP3
IGFBP4
IGFBP5
IGFBP6
IKBKB
IL1B
IL2
IL6
IMPDH1
IMPDH2
INCENP
INSR
IRAK4
ITGA2B
ITGA4
ITGAL
ITGAV
ITGB1
ITGB2
ITGB3
ITK
JAK1
JAK2
JAK3
KAT2B
KAT5
KCNA3
KCNA5
KCNH2
KCNJ3
KCNJ5
KCNMA1
KDM1A
KDM4A
KDM4C
KDM4D
KDM4E
KDM5C
KDR
KIT
KLK1
KLK2
LCK
LDHA
LDHB
LIMK1
LIPE
LNPEP
LPAR1
LPAR2
LPAR3
LPAR4
LPAR5
LPAR6
LRRK2
LSS
LTB4R
LYN
LYPLA1
LYPLA2
MAOA
MAOB
MAP2K1
MAP3K8
MAP4K2
MAP4K4
MAPK1
MAPK10
MAPK11
MAPK14
MAPK3
MAPK8
MAPK9
MAPKAPK2
MAPT
MAST3
MBD2
MC4R
MCL1
MDM2
MDM4
MELK
MET
METAP1
METAP2
MGAM
MIF
MKNK1
MKNK2
MME
MMP1
MMP12
MMP13
MMP14
MMP16
MMP2
MMP3
MMP7
MMP8
MMP9
MPG
MPO
MSR1
MTNR1A
MTNR1B
MTOR
MYLK
NAAA
NAE1
NAMPT
NAT1
NCSTN
NEK1
NEK2
NEK6
NLRP3
NMUR2
NOS2
NOTUM
NOX1
NOX4
NPC1L1
NPY1R
NPY5R
NQO2
NR1H2
NR1H3
NR1H4
NR1I2
NR1I3
NR3C1
NR3C2
NTRK1
NTRK2
NTSR1
NUAK1
OPRD1
OPRK1
OPRL1
OPRM1
OXER1
OXTR
P2RX3
P2RX7
PABPC1
PAK4
PAM
PAOX
PARP1
PARP2
PDE10A
PDE2A
PDE3A
PDE3B
PDE4A
PDE4B
PDE4C
PDE4D
PDE5A
PDE7A
PDE8B
PDGFRA
PDGFRB
PDK1
PDPK1
PDYN
PER2
PFKFB3
PGF
PGGT1B
PGR
PI4KA
PI4KB
PIK3CA
PIK3CB
PIK3CD
PIK3CG
PIK3R1
PIM1
PIM2
PIM3
PIN1
PITRM1
PKN1
PLA2G10
PLA2G1B
PLA2G2A
PLA2G4A
PLA2G5
PLA2G7
PLAA
PLAU
PLCG1
PLD1
PLD2
PLG
PLK1
PLK4
PNMT
POLA1
POLB
PON1
PPARA
PPARD
PPARG
PPP5C
PRCP
PREP
PRKAA2
PRKAB1
PRKACA
PRKAG1
PRKCA
PRKCD
PRKCE
PRKCG
PRKCH
PRKCQ
PRKCZ
PRKDC
PROC
PRSS1
PSEN1
PSEN2
PSENEN
PSMB5
PTAFR
PTGDR
PTGDR2
PTGER1
PTGER2
PTGER3
PTGER4
PTGES
PTGES2
PTGFR
PTGIR
PTGS1
PTGS2
PTK2
PTP4A3
PTPN1
PTPN11
PTPN2
PTPN22
PTPN6
PTPN9
PTPRC
PTPRF
PTPRS
PYGL
QDPR
QPCT
QPCTL
RAF1
RARA
RARB
RARG
RASGRP3
RBP4
REN
RET
RHOA
RIPK2
ROCK1
ROCK2
RORA
RORB
RORC
RPA1
RPS6KA3
RPS6KB1
RXRA
RXRB
RXRG
S1PR1
S1PR2
S1PR3
SAE1
SCD
SCN10A
SCN2A
SCN9A
SELE
SELL
SELP
SERPINA6
SERPINE1
SHBG
SHH
SIGMAR1
SIRT2
SLC10A1
SLC10A2
SLC16A1
SLC22A12
SLC22A6
SLC27A1
SLC5A1
SLC5A2
SLC5A7
SLC6A2
SLC6A3
SLC6A4
SLC6A9
SLC7A11
SMARCA2
SMO
SNCA
SOAT1
SOAT2
SPHK2
SQLE
SRC
SRD5A1
SRD5A2
SREBF2
ST6GAL1
STS
SYK
TACR1
TACR2
TACR3
TAOK1
TAOK3
TAS2R31
TBK1
TBXA2R
TBXAS1
TDP1
TEK
TERT
TGFBR1
TGM1
TGM2
THRA
THRB
TLR9
TNF
TNKS
TNKS2
TNNC1
TNNI3
TNNT2
TOP1
TOP2A
TP53
TRAP1
TRPA1
TRPC3
TRPC6
TRPM8
TRPV1
TSHR
TTR
TUBB1
TUBB3
TYMP
TYMS
TYR
TYRO3
UBA2
UBLCP1
UGT2B7
UPP1
VCP
VDAC2
VDR
VEGFA
WEE1
XDH
XIAP
YARS
YWHAG
